# Supplementary material for: Iranocichla persa, a new cichlid species from southern Iran (Teleostei, Cichlidae)
Source: Zookeys. 2016 Nov 24;(636):141–61. doi: 10.3897/zookeys.636.10571 (PMC5126520; doi:10.3897/zookeys.636.10571)
Supplement: XML Treatment for Iranocichla persa [file zookeys.636.10571-treatment1.xml]

<!DOCTYPE tp:taxon-treatment
  PUBLIC "-//TaxonX//DTD Taxonomic Treatment Publishing DTD v0 20100105//EN" "tax-treatment-NSO.dtd">
<tp:taxon-treatment xmlns:tp="http://www.plazi.org/taxpub"><tp:treatment-meta><kwd-group><label>Taxon classification</label><kwd><named-content content-type="kingdom">Animalia</named-content></kwd><kwd><named-content content-type="order">Perciformes</named-content></kwd><kwd><named-content content-type="family">Cichlidae</named-content></kwd></kwd-group><mixed-citation publication-type="journal"><person-group><name><surname>Esmaeili</surname><given-names>Hamid Reza</given-names></name><name><surname>Sayyadzadeh</surname><given-names>Golnaz</given-names></name><name><surname>Seehausen</surname><given-names>Ole</given-names></name></person-group><article-title><italic><tp:taxon-name><tp:taxon-name-part taxon-name-part-type="genus">Iranocichla</tp:taxon-name-part> <tp:taxon-name-part taxon-name-part-type="species">persa</tp:taxon-name-part></tp:taxon-name></italic>, a new cichlid species from southern Iran (<tp:taxon-name><tp:taxon-name-part taxon-name-part-type="subclass">Teleostei</tp:taxon-name-part></tp:taxon-name>, <tp:taxon-name><tp:taxon-name-part taxon-name-part-type="family">Cichlidae</tp:taxon-name-part></tp:taxon-name>)</article-title><source>Zookeys</source><day>24</day><month>11</month><year>2016</year><volume>2016</volume><issue>636</issue><fpage>141</fpage><lpage>161</lpage><pub-id pub-id-type="doi">10.3897/zookeys.636.10571</pub-id></mixed-citation></tp:treatment-meta><tp:nomenclature><tp:taxon-name>
            <tp:taxon-name-part taxon-name-part-type="genus">Iranocichla</tp:taxon-name-part>
            <tp:taxon-name-part taxon-name-part-type="species">persa</tp:taxon-name-part>
            <object-id xmlns:xlink="http://www.w3.org/1999/xlink" content-type="zoobank" xlink:type="simple">http://zoobank.org/B2A4CC63-A989-41F3-8E61-245E4B373B45</object-id>
          </tp:taxon-name><tp:taxon-status xmlns:xlink="http://www.w3.org/1999/xlink" xlink:type="simple">sp. n.</tp:taxon-status><xref ref-type="fig" rid="F3">Figs 3</xref><xref ref-type="fig" rid="F4">, 4</xref><xref ref-type="fig" rid="F5">, 5</xref></tp:nomenclature><tp:treatment-sec sec-type="material" id="SECID0E5LAC"><title>Holotype.</title><p>
            <abbrev xmlns:xlink="http://www.w3.org/1999/xlink" content-type="institution" xlink:title="Zoological Museum of Shiraz University, Collection of Biology Department, Shiraz" id="ABBRID0EDMAC" xlink:type="simple">ZM-CBSU</abbrev> IP66, 89 mm <abbrev xmlns:xlink="http://www.w3.org/1999/xlink" xlink:title="standard length" id="ABBRID0EHMAC" xlink:type="simple">SL</abbrev>; Iran: Hormuzgan prov.: Shur River approx. 30 km east of Bandar Abbas, <named-content xmlns:xlink="http://www.w3.org/1999/xlink" content-type="dwc:verbatimCoordinates" xlink:type="simple"><named-content content-type="geo-json" specific-use="{&#34;type&#34;:&#34;Point&#34;,&#34;coordinates&#34;:[56.487689,27.294472]}" id="NCID0ENMAC" xlink:type="simple">27°17'40.10"N 56°29'15.68"E</named-content></named-content>; H. R. Esmaeili, M. Masoudi, H. Mehraban, A. Gholamifard &amp; N. Shabani, 12 March 2013.</p></tp:treatment-sec><tp:treatment-sec sec-type="material" id="SECID0ESMAC"><title>Paratypes.</title><p>All from Iran: Hormuzgan prov.: <abbrev xmlns:xlink="http://www.w3.org/1999/xlink" content-type="institution" xlink:title="Zoological Museum of Shiraz University, Collection of Biology Department, Shiraz" id="ABBRID0EYMAC" xlink:type="simple">ZM-CBSU</abbrev> IP64, 2, 65-87 mm <abbrev xmlns:xlink="http://www.w3.org/1999/xlink" xlink:title="standard length" id="ABBRID0E3MAC" xlink:type="simple">SL</abbrev>, same data as holotype. <abbrev xmlns:xlink="http://www.w3.org/1999/xlink" content-type="institution" xlink:title="Zoological Museum of Shiraz University, Collection of Biology Department, Shiraz" id="ABBRID0E6MAC" xlink:type="simple">ZM-CBSU</abbrev> IP67-<abbrev xmlns:xlink="http://www.w3.org/1999/xlink" content-type="institution" xlink:title="Zoological Museum of Shiraz University, Collection of Biology Department, Shiraz" id="ABBRID0EDNAC" xlink:type="simple">ZM-CBSU</abbrev> K1120, 20, 65-86 mm <abbrev xmlns:xlink="http://www.w3.org/1999/xlink" xlink:title="standard length" id="ABBRID0EHNAC" xlink:type="simple">SL</abbrev>; Khorgo (Khorgu) hot spring approx. 50 km north east of Bandar Abbas, <named-content xmlns:xlink="http://www.w3.org/1999/xlink" content-type="dwc:verbatimCoordinates" xlink:type="simple"><named-content content-type="geo-json" specific-use="{&#34;type&#34;:&#34;Point&#34;,&#34;coordinates&#34;:[56.470194,27.522583]}" id="NCID0ENNAC" xlink:type="simple">27°31'21.3"N 56°28'12.7"E</named-content></named-content>; H. R. Esmaeili, M. Masoudi, H. Mehraban, A. Gholamifard &amp; N. <!--PageBreak-->Shabani, 12 March 2013. — <abbrev xmlns:xlink="http://www.w3.org/1999/xlink" content-type="institution" xlink:title="Zoological Museum of Shiraz University, Collection of Biology Department, Shiraz" id="ABBRID0EUNAC" xlink:type="simple">ZM-CBSU</abbrev> IP59, 5, 74-88 mm <abbrev xmlns:xlink="http://www.w3.org/1999/xlink" xlink:title="standard length" id="ABBRID0EYNAC" xlink:type="simple">SL</abbrev>; Rudan river at Ziarat Ali village, approx. 30 km north of Rudan, <named-content xmlns:xlink="http://www.w3.org/1999/xlink" content-type="dwc:verbatimCoordinates" xlink:type="simple"><named-content content-type="geo-json" specific-use="{&#34;type&#34;:&#34;Point&#34;,&#34;coordinates&#34;:[57.242869,27.762339]}" id="NCID0E5NAC" xlink:type="simple">27°45'44.42"N 57°14'34.33"E</named-content></named-content>; H. R. Esmaeili, M. Masoudi, H. Mehraban, A. Gholamifard &amp; Shabani, 11 March 2013. —<abbrev xmlns:xlink="http://www.w3.org/1999/xlink" content-type="institution" xlink:title="Zoological Museum of Shiraz University, Collection of Biology Department, Shiraz" id="ABBRID0EDOAC" xlink:type="simple">ZM-CBSU</abbrev> IP141, 5, 82-102 mm <abbrev xmlns:xlink="http://www.w3.org/1999/xlink" xlink:title="standard length" id="ABBRID0EHOAC" xlink:type="simple">SL</abbrev>; Rudan river at Ziarat Ali village, approx. 30 km north of Rudan, <named-content xmlns:xlink="http://www.w3.org/1999/xlink" content-type="dwc:verbatimCoordinates" xlink:type="simple"><named-content content-type="geo-json" specific-use="{&#34;type&#34;:&#34;Point&#34;,&#34;coordinates&#34;:[57.242869,27.762339]}" id="NCID0ENOAC" xlink:type="simple">27°45'44.42"N 57°14'34.33"E</named-content></named-content>; M. Masoudi &amp; H. Mehraban, 9 April 2014. —<abbrev xmlns:xlink="http://www.w3.org/1999/xlink" content-type="institution" xlink:title="Fischsammlung J. Freyhof, Berlin" id="ABBRID0ESOAC" xlink:type="simple">FSJF</abbrev> 3468, 63-81 mm <abbrev xmlns:xlink="http://www.w3.org/1999/xlink" xlink:title="standard length" id="ABBRID0EWOAC" xlink:type="simple">SL</abbrev>; Khorgo Hot spring approx. 50 km north east of Bandar Abbas, <named-content xmlns:xlink="http://www.w3.org/1999/xlink" content-type="dwc:verbatimCoordinates" xlink:type="simple"><named-content content-type="geo-json" specific-use="{&#34;type&#34;:&#34;Point&#34;,&#34;coordinates&#34;:[56.470194,27.522583]}" id="NCID0E3OAC" xlink:type="simple">27°31'21.3"N 56°28'12.7"E</named-content></named-content>; H. R. Esmaeili, M. Masoudi, H. Mehraban, A. Gholamifard &amp; N. Shabani, 12 March 2013.</p></tp:treatment-sec><tp:treatment-sec sec-type="material" id="SECID0EBPAC"><title>Materials used for molecular analysis.</title><p>All from Iran: Hormuzgan prov.: <abbrev xmlns:xlink="http://www.w3.org/1999/xlink" content-type="institution" xlink:title="Zoological Museum of Shiraz University, Collection of Biology Department, Shiraz" id="ABBRID0EHPAC" xlink:type="simple">ZM-CBSU</abbrev> M919, M920, M940, M941; Khorgo hot spring, <named-content xmlns:xlink="http://www.w3.org/1999/xlink" content-type="dwc:verbatimCoordinates" xlink:type="simple"><named-content content-type="geo-json" specific-use="{&#34;type&#34;:&#34;Point&#34;,&#34;coordinates&#34;:[56.470194,27.522583]}" id="NCID0EOPAC" xlink:type="simple">27°31'21.3"N 56°28'12.7"E</named-content></named-content> (GenBank accession numbers: <ext-link xmlns:xlink="http://www.w3.org/1999/xlink" ext-link-type="gen" xlink:href="KY034435" xlink:type="simple">KY034435</ext-link>, <ext-link xmlns:xlink="http://www.w3.org/1999/xlink" ext-link-type="gen" xlink:href="KY034436" xlink:type="simple">KY034436</ext-link>, <ext-link xmlns:xlink="http://www.w3.org/1999/xlink" ext-link-type="gen" xlink:href="KY034437" xlink:type="simple">KY034437</ext-link>, <ext-link xmlns:xlink="http://www.w3.org/1999/xlink" ext-link-type="gen" xlink:href="KY034438" xlink:type="simple">KY034438</ext-link>). <!--PageBreak-->—<abbrev xmlns:xlink="http://www.w3.org/1999/xlink" content-type="institution" xlink:title="Zoological Museum of Shiraz University, Collection of Biology Department, Shiraz" id="ABBRID0EVPAC" xlink:type="simple">ZM-CBSU</abbrev> M1120, M1121, <abbrev xmlns:xlink="http://www.w3.org/1999/xlink" content-type="institution" xlink:title="Zoological Museum of Shiraz University, Collection of Biology Department, Shiraz" id="ABBRID0EZPAC" xlink:type="simple">ZM-CBSU</abbrev>-IH59, <abbrev xmlns:xlink="http://www.w3.org/1999/xlink" content-type="institution" xlink:title="Zoological Museum of Shiraz University, Collection of Biology Department, Shiraz" id="ABBRID0E4PAC" xlink:type="simple">ZM-CBSU</abbrev>-IH60, <abbrev xmlns:xlink="http://www.w3.org/1999/xlink" content-type="institution" xlink:title="Zoological Museum of Shiraz University, Collection of Biology Department, Shiraz" id="ABBRID0ECAAE" xlink:type="simple">ZM-CBSU</abbrev>-IH61; Rudan River at Ziarat Ali village, <named-content xmlns:xlink="http://www.w3.org/1999/xlink" content-type="dwc:verbatimCoordinates" xlink:type="simple"><named-content content-type="geo-json" specific-use="{&#34;type&#34;:&#34;Point&#34;,&#34;coordinates&#34;:[57.242869,27.762339]}" id="NCID0EJAAE" xlink:type="simple">27°45'44.42"N 57°14'34.33"E</named-content></named-content> (GenBank accession numbers: <ext-link xmlns:xlink="http://www.w3.org/1999/xlink" ext-link-type="gen" xlink:href="KY034442" xlink:type="simple">KY034442</ext-link>, <ext-link xmlns:xlink="http://www.w3.org/1999/xlink" ext-link-type="gen" xlink:href="KY034443" xlink:type="simple">KY034443</ext-link>, <ext-link xmlns:xlink="http://www.w3.org/1999/xlink" ext-link-type="gen" xlink:href="KY034439" xlink:type="simple">KY034439</ext-link>, <ext-link xmlns:xlink="http://www.w3.org/1999/xlink" ext-link-type="gen" xlink:href="KY034440" xlink:type="simple">KY034440</ext-link>, <ext-link xmlns:xlink="http://www.w3.org/1999/xlink" ext-link-type="gen" xlink:href="KY034441" xlink:type="simple">KY034441</ext-link>). —<abbrev xmlns:xlink="http://www.w3.org/1999/xlink" content-type="institution" xlink:title="Zoological Museum of Shiraz University, Collection of Biology Department, Shiraz" id="ABBRID0EOAAE" xlink:type="simple">ZM-CBSU</abbrev>-IH64, <abbrev xmlns:xlink="http://www.w3.org/1999/xlink" content-type="institution" xlink:title="Zoological Museum of Shiraz University, Collection of Biology Department, Shiraz" id="ABBRID0ESAAE" xlink:type="simple">ZM-CBSU</abbrev>-IH65; Shur River, <named-content xmlns:xlink="http://www.w3.org/1999/xlink" content-type="dwc:verbatimCoordinates" xlink:type="simple"><named-content content-type="geo-json" specific-use="{&#34;type&#34;:&#34;Point&#34;,&#34;coordinates&#34;:[56.487689,27.294472]}" id="NCID0EZAAE" xlink:type="simple">27°17'40.10"N 56°29'15.68"E</named-content></named-content> (GenBank accession numbers: <ext-link xmlns:xlink="http://www.w3.org/1999/xlink" ext-link-type="gen" xlink:href="KY034444" xlink:type="simple">KY034444</ext-link>, <ext-link xmlns:xlink="http://www.w3.org/1999/xlink" ext-link-type="gen" xlink:href="KY034445" xlink:type="simple">KY034445</ext-link>).</p><!--PageBreak--></tp:treatment-sec><tp:treatment-sec sec-type="diagnosis" id="SECID0E6AAE"><title>Diagnosis.</title><p>
            <italic><tp:taxon-name><tp:taxon-name-part taxon-name-part-type="genus">Iranocichla</tp:taxon-name-part> <tp:taxon-name-part taxon-name-part-type="species">persa</tp:taxon-name-part></tp:taxon-name></italic> is distinguished from <italic><tp:taxon-name><tp:taxon-name-part taxon-name-part-type="genus">Iranocichla</tp:taxon-name-part> <tp:taxon-name-part taxon-name-part-type="species">hormuzensis</tp:taxon-name-part></tp:taxon-name></italic> by its nuptial coloration in males. In <italic><tp:taxon-name><tp:taxon-name-part taxon-name-part-type="genus">Iranocichla</tp:taxon-name-part> <tp:taxon-name-part taxon-name-part-type="species">persa</tp:taxon-name-part></tp:taxon-name></italic>, the lower part of the head and breast are orange (vs. black), the background colour of the flank is grey with an orange hue (vs. black), each scale is furnished with an iridescent patch and these patches take up more space (vs. less) than the space between them, a poorly developed or invisible (vs. distinctive) “<italic><tp:taxon-name><tp:taxon-name-part taxon-name-part-type="genus">Tilapia</tp:taxon-name-part></tp:taxon-name></italic>-mark” in the dorsal fin, and very clear white spots making almost wavy bars or stripes on the caudal fin (vs. without or with very few white spots). Both species are also distinguished by multiple fixed molecular characters in mitochondrial ND2, D-loop (see <xref ref-type="bibr" rid="B12">Schwarzer et al. 2016</xref>).</p></tp:treatment-sec><tp:treatment-sec sec-type="description" id="SECID0EOCAE"><title>Description.</title><p>See Figure <xref ref-type="fig" rid="F3">3</xref>–<xref ref-type="fig" rid="F5">5</xref> for general appearance. Morphometric data are provided in Table <xref ref-type="table" rid="T1">1</xref>. A small species with greatest body depth at approximately fifth dorsal-fin spine. Dorsal body profile convex from anterior part of dorsal fin to caudal peduncle. Ventral body profile straight or slightly convex between pelvic and anal fins. Dorsal head profile straight, slightly concave between nostrils and interorbital space. Head and eyes large. Mouth terminal, tip of upper and lower jaws at same vertical line (isognathous). Upper lip noticeably thickened, buccal region enlarged ventrally, oral teeth uniform in size and not enlarged medially.</p><fig id="F3" position="float" orientation="portrait"><label>Figure 3.</label><caption><p>
          <italic><tp:taxon-name><tp:taxon-name-part taxon-name-part-type="genus">Iranocichla</tp:taxon-name-part> <tp:taxon-name-part taxon-name-part-type="species">persa</tp:taxon-name-part></tp:taxon-name></italic>, <abbrev xmlns:xlink="http://www.w3.org/1999/xlink" content-type="institution" xlink:title="Zoological Museum of Shiraz University, Collection of Biology Department, Shiraz" id="ABBRID0ESDAE" xlink:type="simple">ZM-CBSU</abbrev>-IP66, male, holotype, 89.54 mm <abbrev xmlns:xlink="http://www.w3.org/1999/xlink" xlink:title="standard length" id="ABBRID0EWDAE" xlink:type="simple">SL</abbrev>; Hormuzgan prov.: Shur River.</p></caption><graphic xmlns:xlink="http://www.w3.org/1999/xlink" xlink:href="zookeys-636-141-g003.jpg" position="float" orientation="portrait" xlink:type="simple" id="oo_112308.jpg"/></fig><fig id="F4" position="float" orientation="portrait"><label>Figure 4.</label><caption><p>Males of the three <italic><tp:taxon-name><tp:taxon-name-part taxon-name-part-type="genus">Iranocichla</tp:taxon-name-part></tp:taxon-name></italic> taxa from Hormuzgan prov., Iran: <italic><tp:taxon-name><tp:taxon-name-part taxon-name-part-type="genus">Iranocichla</tp:taxon-name-part> <tp:taxon-name-part taxon-name-part-type="species">persa</tp:taxon-name-part></tp:taxon-name></italic>; paratypes; <bold>a</bold> <abbrev xmlns:xlink="http://www.w3.org/1999/xlink" content-type="institution" xlink:title="Zoological Museum of Shiraz University, Collection of Biology Department, Shiraz" id="ABBRID0EZEAE" xlink:type="simple">ZM-CBSU</abbrev>-IP75, 86 mm <abbrev xmlns:xlink="http://www.w3.org/1999/xlink" xlink:title="standard length" id="ABBRID0E4EAE" xlink:type="simple">SL</abbrev> <bold>b</bold> <abbrev xmlns:xlink="http://www.w3.org/1999/xlink" content-type="institution" xlink:title="Zoological Museum of Shiraz University, Collection of Biology Department, Shiraz" id="ABBRID0ECFAE" xlink:type="simple">ZM-CBSU</abbrev>-IP78, 82 mm <abbrev xmlns:xlink="http://www.w3.org/1999/xlink" xlink:title="standard length" id="ABBRID0EGFAE" xlink:type="simple">SL</abbrev> <bold>c</bold> <abbrev xmlns:xlink="http://www.w3.org/1999/xlink" content-type="institution" xlink:title="Zoological Museum of Shiraz University, Collection of Biology Department, Shiraz" id="ABBRID0ELFAE" xlink:type="simple">ZM-CBSU</abbrev>-IP69, 67 mm <abbrev xmlns:xlink="http://www.w3.org/1999/xlink" xlink:title="standard length" id="ABBRID0EPFAE" xlink:type="simple">SL</abbrev>; Khorgo Hot spring. <italic><tp:taxon-name><tp:taxon-name-part taxon-name-part-type="genus">Iranocichla</tp:taxon-name-part></tp:taxon-name></italic> from Kol <bold>d</bold> <abbrev xmlns:xlink="http://www.w3.org/1999/xlink" content-type="institution" xlink:title="Zoological Museum of Shiraz University, Collection of Biology Department, Shiraz" id="ABBRID0E2FAE" xlink:type="simple">ZM-CBSU</abbrev>-IP34, 113 mm <abbrev xmlns:xlink="http://www.w3.org/1999/xlink" xlink:title="standard length" id="ABBRID0E6FAE" xlink:type="simple">SL</abbrev> <bold>e</bold> <abbrev xmlns:xlink="http://www.w3.org/1999/xlink" content-type="institution" xlink:title="Zoological Museum of Shiraz University, Collection of Biology Department, Shiraz" id="ABBRID0EEGAE" xlink:type="simple">ZM-CBSU</abbrev>-IP38, 84 mm <abbrev xmlns:xlink="http://www.w3.org/1999/xlink" xlink:title="standard length" id="ABBRID0EIGAE" xlink:type="simple">SL</abbrev> <bold>f</bold> <abbrev xmlns:xlink="http://www.w3.org/1999/xlink" content-type="institution" xlink:title="Zoological Museum of Shiraz University, Collection of Biology Department, Shiraz" id="ABBRID0ENGAE" xlink:type="simple">ZM-CBSU</abbrev>-IH45, 78 mm <abbrev xmlns:xlink="http://www.w3.org/1999/xlink" xlink:title="standard length" id="ABBRID0ERGAE" xlink:type="simple">SL</abbrev>; Kol River drainage. <italic><tp:taxon-name><tp:taxon-name-part taxon-name-part-type="genus">Iranocichla</tp:taxon-name-part> <tp:taxon-name-part taxon-name-part-type="species">hormuzensis</tp:taxon-name-part></tp:taxon-name></italic> <bold>g</bold> <abbrev xmlns:xlink="http://www.w3.org/1999/xlink" content-type="institution" xlink:title="Zoological Museum of Shiraz University, Collection of Biology Department, Shiraz" id="ABBRID0EAHAE" xlink:type="simple">ZM-CBSU</abbrev>-IH55, 90 mm <abbrev xmlns:xlink="http://www.w3.org/1999/xlink" xlink:title="standard length" id="ABBRID0EEHAE" xlink:type="simple">SL</abbrev> <bold>h</bold> <abbrev xmlns:xlink="http://www.w3.org/1999/xlink" content-type="institution" xlink:title="Zoological Museum of Shiraz University, Collection of Biology Department, Shiraz" id="ABBRID0EJHAE" xlink:type="simple">ZM-CBSU</abbrev>-IH51, 83 mm <abbrev xmlns:xlink="http://www.w3.org/1999/xlink" xlink:title="standard length" id="ABBRID0ENHAE" xlink:type="simple">SL</abbrev> <bold>i</bold> <abbrev xmlns:xlink="http://www.w3.org/1999/xlink" content-type="institution" xlink:title="Zoological Museum of Shiraz University, Collection of Biology Department, Shiraz" id="ABBRID0ESHAE" xlink:type="simple">ZM-CBSU</abbrev>-IH49, 72.2 mm <abbrev xmlns:xlink="http://www.w3.org/1999/xlink" xlink:title="standard length" id="ABBRID0EWHAE" xlink:type="simple">SL</abbrev>; Mehran River drainage.</p></caption><graphic xmlns:xlink="http://www.w3.org/1999/xlink" xlink:href="zookeys-636-141-g004.jpg" position="float" orientation="portrait" xlink:type="simple" id="oo_112309.jpg"/></fig><fig id="F5" position="float" orientation="portrait"><label>Figure 5.</label><caption><p>
          <italic><tp:taxon-name><tp:taxon-name-part taxon-name-part-type="genus">Iranocichla</tp:taxon-name-part> <tp:taxon-name-part taxon-name-part-type="species">persa</tp:taxon-name-part></tp:taxon-name></italic>, <abbrev xmlns:xlink="http://www.w3.org/1999/xlink" content-type="institution" xlink:title="Zoological Museum of Shiraz University, Collection of Biology Department, Shiraz" id="ABBRID0EQIAE" xlink:type="simple">ZM-CBSU</abbrev>-IP64, male, paratype, 86.7 mm <abbrev xmlns:xlink="http://www.w3.org/1999/xlink" xlink:title="standard length" id="ABBRID0EUIAE" xlink:type="simple">SL</abbrev>; Hormuzgan prov.: Shur River, <abbrev xmlns:xlink="http://www.w3.org/1999/xlink" content-type="institution" xlink:title="Zoological Museum of Shiraz University, Collection of Biology Department, Shiraz" id="ABBRID0EXIAE" xlink:type="simple">ZM-CBSU</abbrev>-IP67, male, paratype, 75.8 mm <abbrev xmlns:xlink="http://www.w3.org/1999/xlink" xlink:title="standard length" id="ABBRID0E2IAE" xlink:type="simple">SL</abbrev>; Hormuzgan prov.: Khorgo Hot spring, <abbrev xmlns:xlink="http://www.w3.org/1999/xlink" content-type="institution" xlink:title="Zoological Museum of Shiraz University, Collection of Biology Department, Shiraz" id="ABBRID0E5IAE" xlink:type="simple">ZM-CBSU</abbrev>-IP73, female with eggs in her mouth, paratype, 76 mm <abbrev xmlns:xlink="http://www.w3.org/1999/xlink" xlink:title="standard length" id="ABBRID0ECJAE" xlink:type="simple">SL</abbrev>; Hormuzgan prov.: Khorgo Hot spring.</p></caption><graphic xmlns:xlink="http://www.w3.org/1999/xlink" xlink:href="zookeys-636-141-g005.jpg" position="float" orientation="portrait" xlink:type="simple" id="oo_112310.jpg"/></fig><table-wrap id="T1" position="float" orientation="portrait"><label>Table 1.</label><caption><p>Morphometric and meristic data of <italic><tp:taxon-name><tp:taxon-name-part taxon-name-part-type="genus">Iranocichla</tp:taxon-name-part> <tp:taxon-name-part taxon-name-part-type="species">persa</tp:taxon-name-part></tp:taxon-name></italic>, (holotype, <abbrev xmlns:xlink="http://www.w3.org/1999/xlink" content-type="institution" xlink:title="Zoological Museum of Shiraz University, Collection of Biology Department, Shiraz" id="ABBRID0E4JAE" xlink:type="simple">ZM-CBSU</abbrev>-IP66; paratypes, <abbrev xmlns:xlink="http://www.w3.org/1999/xlink" content-type="institution" xlink:title="Zoological Museum of Shiraz University, Collection of Biology Department, Shiraz" id="ABBRID0EBKAE" xlink:type="simple">ZM-CBSU</abbrev>-IP59-IP65, IP67-IP78, K1120-K1127, n = 33).</p></caption><table id="TID0EDTAE" rules="all"><tbody><tr><th rowspan="2" colspan="1"/><th rowspan="1" colspan="4">males (n = 18)</th><th rowspan="1" colspan="4">females (n = 15)</th></tr><tr><th rowspan="1" colspan="1">Min</th><th rowspan="1" colspan="1">Max</th><th rowspan="1" colspan="1">Mean</th><th rowspan="1" colspan="1">SD</th><th rowspan="1" colspan="1">Min</th><th rowspan="1" colspan="1">Max</th><th rowspan="1" colspan="1">Mean</th><th rowspan="1" colspan="1">SD</th></tr><tr><td rowspan="1" colspan="1">Standard length (mm)</td><td rowspan="1" colspan="1">66.6</td><td rowspan="1" colspan="1">102</td><td rowspan="1" colspan="1">82.5</td><td rowspan="1" colspan="1">8.5</td><td rowspan="1" colspan="1">63.7</td><td rowspan="1" colspan="1">88.7</td><td rowspan="1" colspan="1">73.0</td><td rowspan="1" colspan="1">7.7</td></tr><tr><th rowspan="1" colspan="9">In percentage of standard length</th></tr><tr><td rowspan="1" colspan="1">Head length</td><td rowspan="1" colspan="1">33.8</td><td rowspan="1" colspan="1">37.0</td><td rowspan="1" colspan="1">34.9</td><td rowspan="1" colspan="1">0.9</td><td rowspan="1" colspan="1">33.5</td><td rowspan="1" colspan="1">37.6</td><td rowspan="1" colspan="1">36.1</td><td rowspan="1" colspan="1">1.0</td></tr><tr><td rowspan="1" colspan="1">Pre dorsal length</td><td rowspan="1" colspan="1">34.5</td><td rowspan="1" colspan="1">38.9</td><td rowspan="1" colspan="1">36.6</td><td rowspan="1" colspan="1">1.2</td><td rowspan="1" colspan="1">34.7</td><td rowspan="1" colspan="1">40.3</td><td rowspan="1" colspan="1">38.3</td><td rowspan="1" colspan="1">1.5</td></tr><tr><td rowspan="1" colspan="1">Post dorsal length</td><td rowspan="1" colspan="1">32.3</td><td rowspan="1" colspan="1">37.0</td><td rowspan="1" colspan="1">34.3</td><td rowspan="1" colspan="1">1.2</td><td rowspan="1" colspan="1">31.7</td><td rowspan="1" colspan="1">35.4</td><td rowspan="1" colspan="1">33.8</td><td rowspan="1" colspan="1">1.0</td></tr><tr><td rowspan="1" colspan="1">Dorsal fin length</td><td rowspan="1" colspan="1">49.6</td><td rowspan="1" colspan="1">53.7</td><td rowspan="1" colspan="1">51.4</td><td rowspan="1" colspan="1">1.1</td><td rowspan="1" colspan="1">46.3</td><td rowspan="1" colspan="1">52.0</td><td rowspan="1" colspan="1">49.3</td><td rowspan="1" colspan="1">1.7</td></tr><tr><td rowspan="1" colspan="1">Anal fin length</td><td rowspan="1" colspan="1">10.5</td><td rowspan="1" colspan="1">12.7</td><td rowspan="1" colspan="1">11.4</td><td rowspan="1" colspan="1">0.7</td><td rowspan="1" colspan="1">9.0</td><td rowspan="1" colspan="1">12.1</td><td rowspan="1" colspan="1">10.7</td><td rowspan="1" colspan="1">0.8</td></tr><tr><td rowspan="1" colspan="1">Pre-anal length</td><td rowspan="1" colspan="1">66.8</td><td rowspan="1" colspan="1">72.4</td><td rowspan="1" colspan="1">70.4</td><td rowspan="1" colspan="1">1.2</td><td rowspan="1" colspan="1">70.1</td><td rowspan="1" colspan="1">73.9</td><td rowspan="1" colspan="1">72.3</td><td rowspan="1" colspan="1">1.2</td></tr><tr><td rowspan="1" colspan="1">Pectoral fin length</td><td rowspan="1" colspan="1">21.4</td><td rowspan="1" colspan="1">29.4</td><td rowspan="1" colspan="1">25.7</td><td rowspan="1" colspan="1">2.1</td><td rowspan="1" colspan="1">23.0</td><td rowspan="1" colspan="1">27.1</td><td rowspan="1" colspan="1">24.7</td><td rowspan="1" colspan="1">1.2</td></tr><tr><td rowspan="1" colspan="1">Pelvic fin length</td><td rowspan="1" colspan="1">17.4</td><td rowspan="1" colspan="1">22.6</td><td rowspan="1" colspan="1">19.5</td><td rowspan="1" colspan="1">1.6</td><td rowspan="1" colspan="1">16.3</td><td rowspan="1" colspan="1">20.2</td><td rowspan="1" colspan="1">17.9</td><td rowspan="1" colspan="1">1.2</td></tr><tr><td rowspan="1" colspan="1">Pre-pelvic length</td><td rowspan="1" colspan="1">35.4</td><td rowspan="1" colspan="1">39.7</td><td rowspan="1" colspan="1">38.0</td><td rowspan="1" colspan="1">1.1</td><td rowspan="1" colspan="1">37.3</td><td rowspan="1" colspan="1">41.6</td><td rowspan="1" colspan="1">39.9</td><td rowspan="1" colspan="1">1.3</td></tr><tr><td rowspan="1" colspan="1">Maximum body depth</td><td rowspan="1" colspan="1">32.7</td><td rowspan="1" colspan="1">37.0</td><td rowspan="1" colspan="1">34.7</td><td rowspan="1" colspan="1">1.2</td><td rowspan="1" colspan="1">30.9</td><td rowspan="1" colspan="1">37.9</td><td rowspan="1" colspan="1">34.2</td><td rowspan="1" colspan="1">2.4</td></tr><tr><td rowspan="1" colspan="1">Body depth at dorsal fin origin</td><td rowspan="1" colspan="1">30.4</td><td rowspan="1" colspan="1">35.2</td><td rowspan="1" colspan="1">32.7</td><td rowspan="1" colspan="1">1.5</td><td rowspan="1" colspan="1">30.9</td><td rowspan="1" colspan="1">34.5</td><td rowspan="1" colspan="1">32.4</td><td rowspan="1" colspan="1">1.2</td></tr><tr><td rowspan="1" colspan="1">Minimum body depth</td><td rowspan="1" colspan="1">11.8</td><td rowspan="1" colspan="1">14.0</td><td rowspan="1" colspan="1">12.9</td><td rowspan="1" colspan="1">0.6</td><td rowspan="1" colspan="1">11.8</td><td rowspan="1" colspan="1">13.8</td><td rowspan="1" colspan="1">12.7</td><td rowspan="1" colspan="1">0.7</td></tr><tr><td rowspan="1" colspan="1">Distance between P&amp;V</td><td rowspan="1" colspan="1">11.4</td><td rowspan="1" colspan="1">14.2</td><td rowspan="1" colspan="1">13.1</td><td rowspan="1" colspan="1">0.7</td><td rowspan="1" colspan="1">11.5</td><td rowspan="1" colspan="1">15.5</td><td rowspan="1" colspan="1">13.3</td><td rowspan="1" colspan="1">1.2</td></tr><tr><td rowspan="1" colspan="1">Distance between V&amp;A</td><td rowspan="1" colspan="1">32.5</td><td rowspan="1" colspan="1">37.3</td><td rowspan="1" colspan="1">34.3</td><td rowspan="1" colspan="1">1.3</td><td rowspan="1" colspan="1">31.9</td><td rowspan="1" colspan="1">36.4</td><td rowspan="1" colspan="1">33.7</td><td rowspan="1" colspan="1">1.4</td></tr><tr><td rowspan="1" colspan="1">Caudal fin length</td><td rowspan="1" colspan="1">21.7</td><td rowspan="1" colspan="1">26.1</td><td rowspan="1" colspan="1">23.9</td><td rowspan="1" colspan="1">1.3</td><td rowspan="1" colspan="1">21.9</td><td rowspan="1" colspan="1">25.4</td><td rowspan="1" colspan="1">23.3</td><td rowspan="1" colspan="1">1.1</td></tr><tr><td rowspan="1" colspan="1">Caudal peduncle length</td><td rowspan="1" colspan="1">18.1</td><td rowspan="1" colspan="1">24.7</td><td rowspan="1" colspan="1">20.5</td><td rowspan="1" colspan="1">1.5</td><td rowspan="1" colspan="1">17.3</td><td rowspan="1" colspan="1">20.7</td><td rowspan="1" colspan="1">19.3</td><td rowspan="1" colspan="1">0.9</td></tr><tr><th rowspan="1" colspan="9">In percentage of head length</th></tr><tr><td rowspan="1" colspan="1">Head depth</td><td rowspan="1" colspan="1">64.5</td><td rowspan="1" colspan="1">83.2</td><td rowspan="1" colspan="1">73.9</td><td rowspan="1" colspan="1">5.2</td><td rowspan="1" colspan="1">64.4</td><td rowspan="1" colspan="1">79.1</td><td rowspan="1" colspan="1">69.5</td><td rowspan="1" colspan="1">4.9</td></tr><tr><td rowspan="1" colspan="1">Head width</td><td rowspan="1" colspan="1">48.5</td><td rowspan="1" colspan="1">57.7</td><td rowspan="1" colspan="1">53.0</td><td rowspan="1" colspan="1">2.7</td><td rowspan="1" colspan="1">48.7</td><td rowspan="1" colspan="1">57.2</td><td rowspan="1" colspan="1">53.4</td><td rowspan="1" colspan="1">2.6</td></tr><tr><td rowspan="1" colspan="1">Preorbital distance</td><td rowspan="1" colspan="1">37.2</td><td rowspan="1" colspan="1">44.6</td><td rowspan="1" colspan="1">41.0</td><td rowspan="1" colspan="1">1.9</td><td rowspan="1" colspan="1">35.8</td><td rowspan="1" colspan="1">45.8</td><td rowspan="1" colspan="1">41.6</td><td rowspan="1" colspan="1">2.1</td></tr><tr><td rowspan="1" colspan="1">Postorbital distance</td><td rowspan="1" colspan="1">42.8</td><td rowspan="1" colspan="1">50.8</td><td rowspan="1" colspan="1">44.2</td><td rowspan="1" colspan="1">1.8</td><td rowspan="1" colspan="1">42.2</td><td rowspan="1" colspan="1">46.5</td><td rowspan="1" colspan="1">44.4</td><td rowspan="1" colspan="1">1.4</td></tr><tr><td rowspan="1" colspan="1">Interorbital distance</td><td rowspan="1" colspan="1">26.9</td><td rowspan="1" colspan="1">33.0</td><td rowspan="1" colspan="1">29.2</td><td rowspan="1" colspan="1">2.0</td><td rowspan="1" colspan="1">25.8</td><td rowspan="1" colspan="1">39.3</td><td rowspan="1" colspan="1">31.3</td><td rowspan="1" colspan="1">3.3</td></tr><tr><td rowspan="1" colspan="1">Eye diameter</td><td rowspan="1" colspan="1">16.7</td><td rowspan="1" colspan="1">20.8</td><td rowspan="1" colspan="1">18.8</td><td rowspan="1" colspan="1">1.1</td><td rowspan="1" colspan="1">16.5</td><td rowspan="1" colspan="1">20.2</td><td rowspan="1" colspan="1">17.9</td><td rowspan="1" colspan="1">1.1</td></tr><tr><th rowspan="1" colspan="9">Meristic characters</th></tr><tr><td rowspan="1" colspan="1">Scales in upper lateral line</td><td rowspan="1" colspan="1">17</td><td rowspan="1" colspan="1">24</td><td rowspan="1" colspan="1">19.9</td><td rowspan="1" colspan="1">1.9</td><td rowspan="1" colspan="1">17</td><td rowspan="1" colspan="1">22</td><td rowspan="1" colspan="1">19.3</td><td rowspan="1" colspan="1">1.9</td></tr><tr><td rowspan="1" colspan="1">Scales in lower lateral line</td><td rowspan="1" colspan="1">9</td><td rowspan="1" colspan="1">13</td><td rowspan="1" colspan="1">11.2</td><td rowspan="1" colspan="1">1.4</td><td rowspan="1" colspan="1">9.0</td><td rowspan="1" colspan="1">13.0</td><td rowspan="1" colspan="1">10.4</td><td rowspan="1" colspan="1">1.2</td></tr><tr><td rowspan="1" colspan="1">Dorsal fin unbranched rays</td><td rowspan="1" colspan="1">14</td><td rowspan="1" colspan="1">17</td><td rowspan="1" colspan="1">15.4</td><td rowspan="1" colspan="1">0.8</td><td rowspan="1" colspan="1">14.0</td><td rowspan="1" colspan="1">17.0</td><td rowspan="1" colspan="1">15.3</td><td rowspan="1" colspan="1">0.8</td></tr><tr><td rowspan="1" colspan="1">Dorsal fin branched rays</td><td rowspan="1" colspan="1">9</td><td rowspan="1" colspan="1">10</td><td rowspan="1" colspan="1">9.7</td><td rowspan="1" colspan="1">0.5</td><td rowspan="1" colspan="1">9</td><td rowspan="1" colspan="1">10</td><td rowspan="1" colspan="1">9.6</td><td rowspan="1" colspan="1">0.5</td></tr><tr><td rowspan="1" colspan="1">Anal fin unbranched rays</td><td rowspan="1" colspan="1">3</td><td rowspan="1" colspan="1">3</td><td rowspan="1" colspan="1">3.0</td><td rowspan="1" colspan="1">0.0</td><td rowspan="1" colspan="1">3</td><td rowspan="1" colspan="1">3.0</td><td rowspan="1" colspan="1">3</td><td rowspan="1" colspan="1">0.0</td></tr><tr><td rowspan="1" colspan="1">Anal fin branched rays</td><td rowspan="1" colspan="1">6</td><td rowspan="1" colspan="1">8</td><td rowspan="1" colspan="1">6.7</td><td rowspan="1" colspan="1">0.6</td><td rowspan="1" colspan="1">6</td><td rowspan="1" colspan="1">7</td><td rowspan="1" colspan="1">6.7</td><td rowspan="1" colspan="1">0.4</td></tr><tr><td rowspan="1" colspan="1">Pelvic fin unbranched rays</td><td rowspan="1" colspan="1">1</td><td rowspan="1" colspan="1">1</td><td rowspan="1" colspan="1">1.0</td><td rowspan="1" colspan="1">0.0</td><td rowspan="1" colspan="1">1</td><td rowspan="1" colspan="1">1</td><td rowspan="1" colspan="1">1.0</td><td rowspan="1" colspan="1">0.0</td></tr><tr><td rowspan="1" colspan="1">Pelvic fin branched rays</td><td rowspan="1" colspan="1">5</td><td rowspan="1" colspan="1">55</td><td rowspan="1" colspan="1">5</td><td rowspan="1" colspan="1">0</td><td rowspan="1" colspan="1">5</td><td rowspan="1" colspan="1">5</td><td rowspan="1" colspan="1">5</td><td rowspan="1" colspan="1">0</td></tr><tr><td rowspan="1" colspan="1">Pectoral fin rays</td><td rowspan="1" colspan="1">12</td><td rowspan="1" colspan="1">12</td><td rowspan="1" colspan="1">12.0</td><td rowspan="1" colspan="1">0.0</td><td rowspan="1" colspan="1">11</td><td rowspan="1" colspan="1">12</td><td rowspan="1" colspan="1">11.9</td><td rowspan="1" colspan="1">0.2</td></tr><tr><td rowspan="1" colspan="1">Gill rakers</td><td rowspan="1" colspan="1">14</td><td rowspan="1" colspan="1">17</td><td rowspan="1" colspan="1">15.4</td><td rowspan="1" colspan="1">0.7</td><td rowspan="1" colspan="1">14</td><td rowspan="1" colspan="1">17.</td><td rowspan="1" colspan="1">15.1</td><td rowspan="1" colspan="1">1.0</td></tr></tbody></table></table-wrap><p>Dorsal-fin base long, its origin at a vertical of pectoral-fin base, base of last dorsal-fin ray at vertical of posterior part of anal-fin base. Posterior dorsal-fin tip reaching to a point slightly in front of caudal-fin origin when folded back. Dorsal fin with 14–17 spines and 9½-10½ branched rays. Anal fin with 3 spines and 6½-8½ branched rays. Pelvic fin with 1 spine and 5 branched rays, not reaching to anus. Pectoral fin long with 11–12 branched rays, third branched ray being longest, reaching to vertical of 9<sup>th</sup>-11<sup>th</sup> dorsal-fin spine. Caudal fin truncate or slightly emarginated with 8+8 or 9+8 branched rays. Upper lateral line with 17–24 pored scales, starting from posterior tip of operculum to a vertical of 3<sup>rd</sup>-4<sup>th</sup> branched dorsal-fin ray. Lower lateral line with 9–13 pored scales, reaching <!--PageBreak-->from a vertical of 3<sup>rd</sup>-4<sup>th</sup> branched dorsal fin rays to caudal-fin base. Scales cycloid or having very small ctenius-like structure, regularly arranged on flanks except that in a few larger individuals (≥85 mm <abbrev xmlns:xlink="http://www.w3.org/1999/xlink" xlink:title="standard length" id="ABBRID0EFJAG" xlink:type="simple">SL</abbrev>; 3 out of 9 specimens), where scale rows are interspaced by irregularly set smaller scales, particularly on the upper flank. Head without scales in <!--PageBreak--><!--PageBreak-->some individuals, dorsal and anal fin bases without scales, no scale between the pectoral and pelvic fin bases and none on the belly and isthmus anterior to the pelvic fin. Upper margin of operculum without scales or with 1–2 large scales next to each other and subopercular bone without scales or with one scale at middle. Cheek without scales or with 1–3 rows of 1–7 almost non-imbricate scales. 11–12 rows of small scales on caudal-fin base, extending distally along more than half of the fin ray length in some individuals and extending distally along equal or less than half in some others.</p><p>Teeth in oral jaws regularly or irregularly arranged, 3-4 rows in both jaws (of the four examined, two individuals with 3 rows in upper and 4 in lower jaw). Number of rows decreases laterally to one row at rictus. Teeth in outer row widely spaced, spaces often nearly as wide as the crown, mostly bicuspid, major cusp with a protracted flank, but a few teeth tricuspid. Teeth in inner row tricuspid, central cusp largest (see Figs <xref ref-type="fig" rid="F6">6</xref>–<xref ref-type="fig" rid="F8">8</xref>).</p><fig id="F6" position="float" orientation="portrait"><label>Figure 6.</label><caption><p>Lower and upper pharyngeal teeth of <italic><tp:taxon-name><tp:taxon-name-part taxon-name-part-type="genus">Iranocichla</tp:taxon-name-part> <tp:taxon-name-part taxon-name-part-type="species">persa</tp:taxon-name-part></tp:taxon-name></italic>.</p></caption><graphic xmlns:xlink="http://www.w3.org/1999/xlink" xlink:href="zookeys-636-141-g006.jpg" position="float" orientation="portrait" xlink:type="simple" id="oo_112311.jpg"/></fig><fig id="F7" position="float" orientation="portrait"><label>Figure 7.</label><caption><p>SEM photos of jaw teeth of <italic><tp:taxon-name><tp:taxon-name-part taxon-name-part-type="genus">Iranocichla</tp:taxon-name-part> <tp:taxon-name-part taxon-name-part-type="species">persa</tp:taxon-name-part></tp:taxon-name></italic>; <bold>a, c, e</bold> upper jaw <bold>b, d, f</bold> lower jaw.</p></caption><graphic xmlns:xlink="http://www.w3.org/1999/xlink" xlink:href="zookeys-636-141-g007.jpg" position="float" orientation="portrait" xlink:type="simple" id="oo_112312.jpg"/></fig><fig id="F8" position="float" orientation="portrait"><label>Figure 8.</label><caption><p>SEM photos of Jaws teeth of <italic><tp:taxon-name><tp:taxon-name-part taxon-name-part-type="genus">Iranocichla</tp:taxon-name-part> <tp:taxon-name-part taxon-name-part-type="species">hormuzensis</tp:taxon-name-part></tp:taxon-name></italic>; <bold>a, c, e</bold> upper jaw <bold>b, d, f</bold> lower jaw.</p></caption><graphic xmlns:xlink="http://www.w3.org/1999/xlink" xlink:href="zookeys-636-141-g008.jpg" position="float" orientation="portrait" xlink:type="simple" id="oo_112313.jpg"/></fig><!--PageBreak--></tp:treatment-sec><tp:treatment-sec sec-type="Sexual dimorphism" id="SECID0EDMAG"><title>Sexual dimorphism.</title><p>Nuptial males with an orange breast and lower part of head and few roundish white spots on cheek and operculum. Females have a longer head on average (33–38% <abbrev xmlns:xlink="http://www.w3.org/1999/xlink" xlink:title="standard length" id="ABBRID0EJMAG" xlink:type="simple">SL</abbrev> vs. 34–37% <abbrev xmlns:xlink="http://www.w3.org/1999/xlink" xlink:title="standard length" id="ABBRID0EMMAG" xlink:type="simple">SL</abbrev>), a wider interorbital distance (26–39% <abbrev xmlns:xlink="http://www.w3.org/1999/xlink" xlink:title="head length" id="ABBRID0EPMAG" xlink:type="simple">HL</abbrev> vs. 27–33% <abbrev xmlns:xlink="http://www.w3.org/1999/xlink" xlink:title="head length" id="ABBRID0ESMAG" xlink:type="simple">HL</abbrev>) and shorter pelvic fin (16–20% <abbrev xmlns:xlink="http://www.w3.org/1999/xlink" xlink:title="standard length" id="ABBRID0EVMAG" xlink:type="simple">SL</abbrev> vs. 17–23% <abbrev xmlns:xlink="http://www.w3.org/1999/xlink" xlink:title="standard length" id="ABBRID0EYMAG" xlink:type="simple">SL</abbrev>) as compared to males.</p></tp:treatment-sec><tp:treatment-sec sec-type="Colouration" id="SECID0E2MAG"><title>Colouration.</title><p>In life. Background colour silvery grey or yellowish, a dark grey narrow saddle between eyes and a dark grey band at nape between uppermost parts of operculum. A dark grey, faint mid-lateral stripe between posterior eye margin and caudal-fin base and a second, often indistinct, dorso-lateral stripe between nape and <!--PageBreak-->“<italic><tp:taxon-name><tp:taxon-name-part taxon-name-part-type="genus">Tilapia</tp:taxon-name-part></tp:taxon-name></italic> mark”. Dorso-lateral stripe often dissociated into a marbled pattern. Mid-lateral stripe often dissociated into a series of vertically elongated large blotches at intersection with vertical bars. Body with 6–11 (mode 8) faint, wide, vertical bars, first bar at level of third dorsal-fin spine, last bar on posterior-most caudal peduncle. Bars most prominent above midlateral line, faded below. Bars almost or fully absent in nuptial males. Dorsal fin hyaline or grey with black “<italic><tp:taxon-name><tp:taxon-name-part taxon-name-part-type="genus">Tilapia</tp:taxon-name-part></tp:taxon-name></italic> mark” on posterior part of dorsal fin (absent in nuptial males). Caudal, anal, pelvic and pectoral fins grey or hyaline. Caudal fin with a series of 5–6 narrow vertical bars in some males, uniformly grey in other males and in all females.</p><p>Nuptial males with a prominent orange hue on flank. “<italic><tp:taxon-name><tp:taxon-name-part taxon-name-part-type="genus">Tilapia</tp:taxon-name-part></tp:taxon-name></italic> mark” absent. Lower head to upper eye margin orange, in some individuals with very small dark brown spots. Roundish white iridescent spots on cheek and operculum, Breast pale or orange. Breast and belly with very small dark brown spots in some individuals. Forehead and nape black in some individuals. Lips black at outer margin and orange at inner margin. Body except breast and nape with a prominent iridescent spot or small blotch on each scale. White blotches narrow, comma shaped, vertically elongated, most prominent on <!--PageBreak-->or restricted to posterior scale margins on upper flank above a horizontal line between pectoral-fin origin and posterior anal-fin base or a bit above that line. Below that line, iridescent spots and blotches on posterior scale margin roundish or ovoid, often irregularly shaped. On caudal peduncle and body behind a vertical line between last dorsal-fin spine and anal-fin origin, white spots narrow, restricted to posterior scale margin or along complete free scale margin, forming a reticulate pattern on caudal peduncle. Some individuals with irregularly x-shaped white blotches on anterior flank, roundish or ovoid on belly and comma-shaped, short vermiculate or roundish on dorsal and posterior flank. Dorsal fin with orange margin in most nuptial males, black in others. Dorsal fin rays hyaline, grey or black. Spines, membranes with white roundish or vertically elongated blotches, some fused to forward slanted narrow bars. Caudal fin grey or black with very clear white spots making almost wavy bars or stripes on the caudal fin. Anal fin grey with black distal anterior edge, with a few white, roundish, elongate or comma shaped blotches, most prominent on proximal and posterior parts of anal fin, absent on distal and anterior parts. Pelvic fin grey, light blue or black with few or no white spots or blotches. Pectoral fin hyaline or with black rays.</p></tp:treatment-sec><tp:treatment-sec sec-type="distribution" id="SECID0E3NAG"><title>Distribution.</title><p>
            <italic><tp:taxon-name><tp:taxon-name-part taxon-name-part-type="genus">Iranocichla</tp:taxon-name-part> <tp:taxon-name-part taxon-name-part-type="species">persa</tp:taxon-name-part></tp:taxon-name></italic> is known from the Shur (Fig. <xref ref-type="fig" rid="F9">9</xref>), Hasanlangi and Minab River drainages flowing to the Persian Gulf at the Strait of Hormuz (Fig. <xref ref-type="fig" rid="F1">1</xref>).</p><fig id="F9" position="float" orientation="portrait"><label>Figure 9.</label><caption><p>Habitat of <italic><tp:taxon-name><tp:taxon-name-part taxon-name-part-type="genus">Iranocichla</tp:taxon-name-part> <tp:taxon-name-part taxon-name-part-type="species">persa</tp:taxon-name-part></tp:taxon-name></italic>, Khorgo hot spring, Shur River drainage, Iran.</p></caption><graphic xmlns:xlink="http://www.w3.org/1999/xlink" xlink:href="zookeys-636-141-g009.jpg" position="float" orientation="portrait" xlink:type="simple" id="oo_112314.jpg"/></fig></tp:treatment-sec><tp:treatment-sec sec-type="etymology" id="SECID0ELPAG"><title>Etymology.</title><p>The species is named for Persia, the ancient name of Iran.</p></tp:treatment-sec><tp:treatment-sec sec-type="remarks" id="SECID0EQPAG"><title>Remarks on populations from the Kol River drainage.</title><p>The Kol River drainage is situated geographically between the Mehran River drainage, inhabited by <italic><tp:taxon-name><tp:taxon-name-part taxon-name-part-type="genus">Iranocichla</tp:taxon-name-part> <tp:taxon-name-part taxon-name-part-type="species">hormuzensis</tp:taxon-name-part></tp:taxon-name></italic>, and the Shur River drainage, inhabited by <italic><tp:taxon-name><tp:taxon-name-part taxon-name-part-type="genus">Iranocichla</tp:taxon-name-part> <tp:taxon-name-part taxon-name-part-type="species">persa</tp:taxon-name-part></tp:taxon-name></italic> (Fig. <xref ref-type="fig" rid="F1">1</xref>). The Kol popula<!--PageBreak-->tions (Figs <xref ref-type="fig" rid="F4">4</xref>, <xref ref-type="fig" rid="F10">10</xref>) show some morphological characters resembling <italic><tp:taxon-name><tp:taxon-name-part taxon-name-part-type="genus">Iranocichla</tp:taxon-name-part> <tp:taxon-name-part taxon-name-part-type="species">hormuzensis</tp:taxon-name-part></tp:taxon-name></italic> and others resembling <italic><tp:taxon-name><tp:taxon-name-part taxon-name-part-type="genus">Iranocichla</tp:taxon-name-part> <tp:taxon-name-part taxon-name-part-type="species">persa</tp:taxon-name-part></tp:taxon-name></italic>. Nuptial males from the Kol River drainage resemble <italic><tp:taxon-name><tp:taxon-name-part taxon-name-part-type="genus">Iranocichla</tp:taxon-name-part> <tp:taxon-name-part taxon-name-part-type="species">hormuzensis</tp:taxon-name-part></tp:taxon-name></italic> in having a black breast and lower part of the head (vs. orange in <italic><tp:taxon-name><tp:taxon-name-part taxon-name-part-type="genus">Iranocichla</tp:taxon-name-part> <tp:taxon-name-part taxon-name-part-type="species">persa</tp:taxon-name-part></tp:taxon-name></italic>). On the other hand, nuptial males from the Kol River drainage resemble <italic><tp:taxon-name><tp:taxon-name-part taxon-name-part-type="genus">Iranocichla</tp:taxon-name-part> <tp:taxon-name-part taxon-name-part-type="species">persa</tp:taxon-name-part></tp:taxon-name></italic> in having only a much faded “<italic><tp:taxon-name><tp:taxon-name-part taxon-name-part-type="genus">Tilapia</tp:taxon-name-part></tp:taxon-name></italic>-mark” in the dorsal fin or none at all (vs. bold in <italic><tp:taxon-name><tp:taxon-name-part taxon-name-part-type="genus">Iranocichla</tp:taxon-name-part> <tp:taxon-name-part taxon-name-part-type="species">hormuzensis</tp:taxon-name-part></tp:taxon-name></italic>) (see Figs <xref ref-type="fig" rid="F3">3</xref>, <xref ref-type="fig" rid="F4">4</xref>, <xref ref-type="fig" rid="F10">10</xref>, <xref ref-type="fig" rid="F11">11</xref>), and in having very clear white spots making almost wavy bars or stripes on the caudal fin (vs. without or with very few white spots in <italic><tp:taxon-name><tp:taxon-name-part taxon-name-part-type="genus">Iranocichla</tp:taxon-name-part> <tp:taxon-name-part taxon-name-part-type="species">hormuzensis</tp:taxon-name-part></tp:taxon-name></italic>) (Figs <xref ref-type="fig" rid="F4">4</xref>, <xref ref-type="fig" rid="F11">11</xref>). There is one exception, these are fishes from the Faryab hot spring, which is a quite isolated small spring situated in the upper most reaches of the Kol River drainage (Fig. <xref ref-type="fig" rid="F1">1</xref>). In the Faryab hot spring, males resemble the nuptial coloration of those from Mehran River, albeit being nearly black with iridescent blue spots on caudal and dorsal fin being connected to stripes. However, our two males in breeding dress from this hot spring were smaller than those sampled from any of our other sites and larger male individuals from Faryab are needed to rule out an ontoge<!--PageBreak-->netic effect on the presence of “<tp:taxon-name><tp:taxon-name-part taxon-name-part-type="genus">Tilapia</tp:taxon-name-part></tp:taxon-name>-mark”. The nuptial males from the Shur and Minab River drainages have an orange edge to the dorsal fin. Nearly no differences in individual morphometric and meristic characters were found between the populations from the Kol and those from the Shur and Minab River drainages (Tables <xref ref-type="table" rid="T1">1</xref>–<xref ref-type="table" rid="T3">3</xref>). The Kol populations resemble the latter and differ from <italic><tp:taxon-name><tp:taxon-name-part taxon-name-part-type="genus">Iranocichla</tp:taxon-name-part> <tp:taxon-name-part taxon-name-part-type="species">hormuzensis</tp:taxon-name-part></tp:taxon-name></italic> in having a slightly more decurved dorsal head profile and a less pointed snout (Fig. <xref ref-type="fig" rid="F4">4</xref>).</p><fig id="F10" position="float" orientation="portrait"><label>Figure 10.</label><caption><p>
          <italic><tp:taxon-name><tp:taxon-name-part taxon-name-part-type="genus">Iranocichla</tp:taxon-name-part></tp:taxon-name></italic> from Kol River drainage: <abbrev xmlns:xlink="http://www.w3.org/1999/xlink" content-type="institution" xlink:title="Zoological Museum of Shiraz University, Collection of Biology Department, Shiraz" id="ABBRID0EOVAG" xlink:type="simple">ZM-CBSU</abbrev> IP25 male, 71.3 mm <abbrev xmlns:xlink="http://www.w3.org/1999/xlink" xlink:title="standard length" id="ABBRID0ESVAG" xlink:type="simple">SL</abbrev>; Hormuzgan prov.: Faryab hot spring, Kol River drainage, <abbrev xmlns:xlink="http://www.w3.org/1999/xlink" content-type="institution" xlink:title="Zoological Museum of Shiraz University, Collection of Biology Department, Shiraz" id="ABBRID0EVVAG" xlink:type="simple">ZM-CBSU</abbrev>-IP34 male, 112.9 mm <abbrev xmlns:xlink="http://www.w3.org/1999/xlink" xlink:title="standard length" id="ABBRID0EZVAG" xlink:type="simple">SL</abbrev>; Hormuzgan prov.: Gode-Gaz Spring, Kol River drainage.</p></caption><graphic xmlns:xlink="http://www.w3.org/1999/xlink" xlink:href="zookeys-636-141-g010.jpg" position="float" orientation="portrait" xlink:type="simple" id="oo_112315.jpg"/></fig><fig id="F11" position="float" orientation="portrait"><label>Figure 11.</label><caption><p>
          <italic><tp:taxon-name><tp:taxon-name-part taxon-name-part-type="genus">Iranocichla</tp:taxon-name-part> <tp:taxon-name-part taxon-name-part-type="species">hormuzensis</tp:taxon-name-part></tp:taxon-name></italic>, <abbrev xmlns:xlink="http://www.w3.org/1999/xlink" content-type="institution" xlink:title="Zoological Museum of Shiraz University, Collection of Biology Department, Shiraz" id="ABBRID0ETWAG" xlink:type="simple">ZM-CBSU</abbrev>-IH54 male, 93.6 mm <abbrev xmlns:xlink="http://www.w3.org/1999/xlink" xlink:title="standard length" id="ABBRID0EXWAG" xlink:type="simple">SL</abbrev>, <abbrev xmlns:xlink="http://www.w3.org/1999/xlink" content-type="institution" xlink:title="Zoological Museum of Shiraz University, Collection of Biology Department, Shiraz" id="ABBRID0E1WAG" xlink:type="simple">ZM-CBSU</abbrev>-IH50 female with eggs, 83.4 mm <abbrev xmlns:xlink="http://www.w3.org/1999/xlink" xlink:title="standard length" id="ABBRID0E5WAG" xlink:type="simple">SL</abbrev> Hormuzgan prov.: Dezhgan, Mehran River.</p></caption><graphic xmlns:xlink="http://www.w3.org/1999/xlink" xlink:href="zookeys-636-141-g011.jpg" position="float" orientation="portrait" xlink:type="simple" id="oo_112317.jpg"/></fig><table-wrap id="T2" position="float" orientation="portrait"><label>Table 2.</label><caption><p>Morphometric and meristic data of <italic><tp:taxon-name><tp:taxon-name-part taxon-name-part-type="genus">Iranocichla</tp:taxon-name-part></tp:taxon-name></italic> sp. from Kol River drainage (Gode-Gaz stream) (ZM-CBSU34-40, H1547-H1551; n = 12).</p></caption><table id="TID0E3DBG" rules="all"><tbody><tr><th rowspan="2" colspan="1"/><th rowspan="1" colspan="4">males (n = 7)</th><th rowspan="1" colspan="4">females (n = 5)</th></tr><tr><th rowspan="1" colspan="1">Min</th><th rowspan="1" colspan="1">Max</th><th rowspan="1" colspan="1">Mean</th><th rowspan="1" colspan="1">SD</th><th rowspan="1" colspan="1">Min</th><th rowspan="1" colspan="1">Max</th><th rowspan="1" colspan="1">Mean</th><th rowspan="1" colspan="1">SD</th></tr><tr><td rowspan="1" colspan="1">Standard length (mm)</td><td rowspan="1" colspan="1">83.4</td><td rowspan="1" colspan="1">109</td><td rowspan="1" colspan="1">95.2</td><td rowspan="1" colspan="1"/><td rowspan="1" colspan="1">59.6</td><td rowspan="1" colspan="1">69.7</td><td rowspan="1" colspan="1">63.0</td><td rowspan="1" colspan="1"/></tr><tr><th rowspan="1" colspan="9">In percentage of standard length</th></tr><tr><td rowspan="1" colspan="1">Head length</td><td rowspan="1" colspan="1">35.0</td><td rowspan="1" colspan="1">36.3</td><td rowspan="1" colspan="1">35.6</td><td rowspan="1" colspan="1">0.5</td><td rowspan="1" colspan="1">37.4</td><td rowspan="1" colspan="1">38.7</td><td rowspan="1" colspan="1">38.1</td><td rowspan="1" colspan="1">0.6</td></tr><tr><td rowspan="1" colspan="1">Pre dorsal length</td><td rowspan="1" colspan="1">35.6</td><td rowspan="1" colspan="1">37.4</td><td rowspan="1" colspan="1">36.3</td><td rowspan="1" colspan="1">0.8</td><td rowspan="1" colspan="1">38.5</td><td rowspan="1" colspan="1">40.2</td><td rowspan="1" colspan="1">39.6</td><td rowspan="1" colspan="1">0.8</td></tr><tr><td rowspan="1" colspan="1">Post dorsal length</td><td rowspan="1" colspan="1">36.1</td><td rowspan="1" colspan="1">40.0</td><td rowspan="1" colspan="1">38.6</td><td rowspan="1" colspan="1">1.5</td><td rowspan="1" colspan="1">36.3</td><td rowspan="1" colspan="1">39.5</td><td rowspan="1" colspan="1">38.3</td><td rowspan="1" colspan="1">1.3</td></tr><tr><td rowspan="1" colspan="1">Dorsal fin length</td><td rowspan="1" colspan="1">51.9</td><td rowspan="1" colspan="1">56.7</td><td rowspan="1" colspan="1">53.4</td><td rowspan="1" colspan="1">1.6</td><td rowspan="1" colspan="1">50.2</td><td rowspan="1" colspan="1">53.5</td><td rowspan="1" colspan="1">51.1</td><td rowspan="1" colspan="1">1.3</td></tr><tr><td rowspan="1" colspan="1">Anal fin length</td><td rowspan="1" colspan="1">10.6</td><td rowspan="1" colspan="1">12.2</td><td rowspan="1" colspan="1">11.6</td><td rowspan="1" colspan="1">0.5</td><td rowspan="1" colspan="1">8.8</td><td rowspan="1" colspan="1">11.1</td><td rowspan="1" colspan="1">10.0</td><td rowspan="1" colspan="1">0.9</td></tr><tr><td rowspan="1" colspan="1">Pre-anal length</td><td rowspan="1" colspan="1">73.1</td><td rowspan="1" colspan="1">77.4</td><td rowspan="1" colspan="1">74.9</td><td rowspan="1" colspan="1">1.6</td><td rowspan="1" colspan="1">75.3</td><td rowspan="1" colspan="1">76.9</td><td rowspan="1" colspan="1">75.8</td><td rowspan="1" colspan="1">0.6</td></tr><tr><td rowspan="1" colspan="1">Pectoral fin length</td><td rowspan="1" colspan="1">26.5</td><td rowspan="1" colspan="1">30.8</td><td rowspan="1" colspan="1">27.9</td><td rowspan="1" colspan="1">1.4</td><td rowspan="1" colspan="1">28.6</td><td rowspan="1" colspan="1">30.0</td><td rowspan="1" colspan="1">29.5</td><td rowspan="1" colspan="1">0.6</td></tr><tr><td rowspan="1" colspan="1">Pelvic fin length</td><td rowspan="1" colspan="1">21.2</td><td rowspan="1" colspan="1">23.7</td><td rowspan="1" colspan="1">22.3</td><td rowspan="1" colspan="1">0.9</td><td rowspan="1" colspan="1">18.8</td><td rowspan="1" colspan="1">22.2</td><td rowspan="1" colspan="1">20.5</td><td rowspan="1" colspan="1">1.4</td></tr><tr><td rowspan="1" colspan="1">Pre-pelvic length</td><td rowspan="1" colspan="1">38.6</td><td rowspan="1" colspan="1">41.7</td><td rowspan="1" colspan="1">40.4</td><td rowspan="1" colspan="1">1.1</td><td rowspan="1" colspan="1">40.3</td><td rowspan="1" colspan="1">42.2</td><td rowspan="1" colspan="1">41.1</td><td rowspan="1" colspan="1">0.7</td></tr><tr><td rowspan="1" colspan="1">Maximum body depth</td><td rowspan="1" colspan="1">35.4</td><td rowspan="1" colspan="1">37.0</td><td rowspan="1" colspan="1">36.3</td><td rowspan="1" colspan="1">0.6</td><td rowspan="1" colspan="1">34.1</td><td rowspan="1" colspan="1">36.4</td><td rowspan="1" colspan="1">35.6</td><td rowspan="1" colspan="1">1.0</td></tr><tr><td rowspan="1" colspan="1">Body depth at dorsal fin origin</td><td rowspan="1" colspan="1">34.2</td><td rowspan="1" colspan="1">35.8</td><td rowspan="1" colspan="1">35.2</td><td rowspan="1" colspan="1">0.6</td><td rowspan="1" colspan="1">33.0</td><td rowspan="1" colspan="1">34.7</td><td rowspan="1" colspan="1">34.0</td><td rowspan="1" colspan="1">0.7</td></tr><tr><td rowspan="1" colspan="1">Minimum body depth</td><td rowspan="1" colspan="1">13.2</td><td rowspan="1" colspan="1">14.0</td><td rowspan="1" colspan="1">13.5</td><td rowspan="1" colspan="1">0.3</td><td rowspan="1" colspan="1">11.5</td><td rowspan="1" colspan="1">13.4</td><td rowspan="1" colspan="1">12.4</td><td rowspan="1" colspan="1">0.7</td></tr><tr><td rowspan="1" colspan="1">Distance between P&amp;V</td><td rowspan="1" colspan="1">13.7</td><td rowspan="1" colspan="1">15.5</td><td rowspan="1" colspan="1">14.3</td><td rowspan="1" colspan="1">0.6</td><td rowspan="1" colspan="1">12.1</td><td rowspan="1" colspan="1">13.7</td><td rowspan="1" colspan="1">12.8</td><td rowspan="1" colspan="1">0.6</td></tr><tr><td rowspan="1" colspan="1">Distance between V&amp;A</td><td rowspan="1" colspan="1">35.6</td><td rowspan="1" colspan="1">40.1</td><td rowspan="1" colspan="1">37.6</td><td rowspan="1" colspan="1">1.5</td><td rowspan="1" colspan="1">36.5</td><td rowspan="1" colspan="1">39.4</td><td rowspan="1" colspan="1">38.1</td><td rowspan="1" colspan="1">1.3</td></tr><tr><td rowspan="1" colspan="1">Caudal fin length</td><td rowspan="1" colspan="1">23.2</td><td rowspan="1" colspan="1">25.9</td><td rowspan="1" colspan="1">24.8</td><td rowspan="1" colspan="1">0.9</td><td rowspan="1" colspan="1">25.9</td><td rowspan="1" colspan="1">27.1</td><td rowspan="1" colspan="1">26.3</td><td rowspan="1" colspan="1">0.4</td></tr><tr><td rowspan="1" colspan="1">Caudal peduncle length</td><td rowspan="1" colspan="1">16.7</td><td rowspan="1" colspan="1">18.1</td><td rowspan="1" colspan="1">17.3</td><td rowspan="1" colspan="1">0.5</td><td rowspan="1" colspan="1">16.7</td><td rowspan="1" colspan="1">18.3</td><td rowspan="1" colspan="1">17.4</td><td rowspan="1" colspan="1">0.7</td></tr><tr><th rowspan="1" colspan="9">In percentage of head length</th></tr><tr><td rowspan="1" colspan="1">Head depth</td><td rowspan="1" colspan="1">83.8</td><td rowspan="1" colspan="1">87.4</td><td rowspan="1" colspan="1">85.3</td><td rowspan="1" colspan="1">1.2</td><td rowspan="1" colspan="1">77.4</td><td rowspan="1" colspan="1">90.7</td><td rowspan="1" colspan="1">83.4</td><td rowspan="1" colspan="1">5.0</td></tr><tr><td rowspan="1" colspan="1">Head width</td><td rowspan="1" colspan="1">50.9</td><td rowspan="1" colspan="1">53.9</td><td rowspan="1" colspan="1">52.3</td><td rowspan="1" colspan="1">1.1</td><td rowspan="1" colspan="1">49.9</td><td rowspan="1" colspan="1">52.8</td><td rowspan="1" colspan="1">51.8</td><td rowspan="1" colspan="1">1.1</td></tr><tr><td rowspan="1" colspan="1">Preorbital distance</td><td rowspan="1" colspan="1">38.8</td><td rowspan="1" colspan="1">43.5</td><td rowspan="1" colspan="1">41.5</td><td rowspan="1" colspan="1">1.6</td><td rowspan="1" colspan="1">39.9</td><td rowspan="1" colspan="1">40.5</td><td rowspan="1" colspan="1">40.2</td><td rowspan="1" colspan="1">0.2</td></tr><tr><td rowspan="1" colspan="1">Postorbital distance</td><td rowspan="1" colspan="1">44.2</td><td rowspan="1" colspan="1">47.1</td><td rowspan="1" colspan="1">45.6</td><td rowspan="1" colspan="1">1.1</td><td rowspan="1" colspan="1">42.9</td><td rowspan="1" colspan="1">44.0</td><td rowspan="1" colspan="1">43.3</td><td rowspan="1" colspan="1">0.4</td></tr><tr><td rowspan="1" colspan="1">Interorbital distance</td><td rowspan="1" colspan="1">28.6</td><td rowspan="1" colspan="1">30.8</td><td rowspan="1" colspan="1">29.8</td><td rowspan="1" colspan="1">0.9</td><td rowspan="1" colspan="1">31.2</td><td rowspan="1" colspan="1">31.8</td><td rowspan="1" colspan="1">31.7</td><td rowspan="1" colspan="1">0.3</td></tr><tr><td rowspan="1" colspan="1">Eye diameter</td><td rowspan="1" colspan="1">17.2</td><td rowspan="1" colspan="1">20.5</td><td rowspan="1" colspan="1">18.4</td><td rowspan="1" colspan="1">1.0</td><td rowspan="1" colspan="1">17.8</td><td rowspan="1" colspan="1">18.8</td><td rowspan="1" colspan="1">18.4</td><td rowspan="1" colspan="1">0.4</td></tr><tr><th rowspan="1" colspan="9">Meristic characters</th></tr><tr><td rowspan="1" colspan="1">Scales in upper lateral line</td><td rowspan="1" colspan="1">17</td><td rowspan="1" colspan="1">23</td><td rowspan="1" colspan="1">20.6</td><td rowspan="1" colspan="1">2.1</td><td rowspan="1" colspan="1">17</td><td rowspan="1" colspan="1">21</td><td rowspan="1" colspan="1">19</td><td rowspan="1" colspan="1">1.6</td></tr><tr><td rowspan="1" colspan="1">Scales in lower lateral line</td><td rowspan="1" colspan="1">9</td><td rowspan="1" colspan="1">12</td><td rowspan="1" colspan="1">11</td><td rowspan="1" colspan="1">1.0</td><td rowspan="1" colspan="1">10</td><td rowspan="1" colspan="1">12</td><td rowspan="1" colspan="1">11.4</td><td rowspan="1" colspan="1">0.9</td></tr><tr><td rowspan="1" colspan="1">Dorsal fin unbranched rays</td><td rowspan="1" colspan="1">15</td><td rowspan="1" colspan="1">16</td><td rowspan="1" colspan="1">15.6</td><td rowspan="1" colspan="1">0.5</td><td rowspan="1" colspan="1">15</td><td rowspan="1" colspan="1">16</td><td rowspan="1" colspan="1">15.4</td><td rowspan="1" colspan="1">0.5</td></tr><tr><td rowspan="1" colspan="1">Dorsal fin branched rays</td><td rowspan="1" colspan="1">9</td><td rowspan="1" colspan="1">10</td><td rowspan="1" colspan="1">9.3</td><td rowspan="1" colspan="1">0.5</td><td rowspan="1" colspan="1">9</td><td rowspan="1" colspan="1">10</td><td rowspan="1" colspan="1">9.4</td><td rowspan="1" colspan="1">0.5</td></tr><tr><td rowspan="1" colspan="1">Anal fin unbranched rays</td><td rowspan="1" colspan="1">3</td><td rowspan="1" colspan="1">3</td><td rowspan="1" colspan="1">3</td><td rowspan="1" colspan="1">0.0</td><td rowspan="1" colspan="1">3</td><td rowspan="1" colspan="1">3</td><td rowspan="1" colspan="1">3</td><td rowspan="1" colspan="1">0.0</td></tr><tr><td rowspan="1" colspan="1">Anal fin branched rays</td><td rowspan="1" colspan="1">5</td><td rowspan="1" colspan="1">7</td><td rowspan="1" colspan="1">6.1</td><td rowspan="1" colspan="1">0.9</td><td rowspan="1" colspan="1">6</td><td rowspan="1" colspan="1">7</td><td rowspan="1" colspan="1">6.6</td><td rowspan="1" colspan="1">0.5</td></tr><tr><td rowspan="1" colspan="1">Pelvic fin unbranched rays</td><td rowspan="1" colspan="1">1</td><td rowspan="1" colspan="1">1</td><td rowspan="1" colspan="1">1</td><td rowspan="1" colspan="1">0.0</td><td rowspan="1" colspan="1">1</td><td rowspan="1" colspan="1">1</td><td rowspan="1" colspan="1">1</td><td rowspan="1" colspan="1">0.0</td></tr><tr><td rowspan="1" colspan="1">Pelvic fin branched rays</td><td rowspan="1" colspan="1">5</td><td rowspan="1" colspan="1">5</td><td rowspan="1" colspan="1">5</td><td rowspan="1" colspan="1">0.0</td><td rowspan="1" colspan="1">5</td><td rowspan="1" colspan="1">5</td><td rowspan="1" colspan="1">5</td><td rowspan="1" colspan="1">0.0</td></tr><tr><td rowspan="1" colspan="1">Pectoral fin rays</td><td rowspan="1" colspan="1">11</td><td rowspan="1" colspan="1">12</td><td rowspan="1" colspan="1">11.3</td><td rowspan="1" colspan="1">0.5</td><td rowspan="1" colspan="1">11</td><td rowspan="1" colspan="1">12</td><td rowspan="1" colspan="1">11.4</td><td rowspan="1" colspan="1">0.5</td></tr><tr><td rowspan="1" colspan="1">Gill rakers</td><td rowspan="1" colspan="1">14</td><td rowspan="1" colspan="1">16</td><td rowspan="1" colspan="1">14.9</td><td rowspan="1" colspan="1">0.9</td><td rowspan="1" colspan="1">14</td><td rowspan="1" colspan="1">16</td><td rowspan="1" colspan="1">15.4</td><td rowspan="1" colspan="1">0.9</td></tr></tbody></table></table-wrap><table-wrap id="T3" position="float" orientation="portrait"><label>Table 3.</label><caption><p>Morphometric and meristic data of <italic><tp:taxon-name><tp:taxon-name-part taxon-name-part-type="genus">Iranocichla</tp:taxon-name-part> <tp:taxon-name-part taxon-name-part-type="species">hormuzensis</tp:taxon-name-part></tp:taxon-name></italic> from Mehran River (<abbrev xmlns:xlink="http://www.w3.org/1999/xlink" content-type="institution" xlink:title="Zoological Museum of Shiraz University, Collection of Biology Department, Shiraz" id="ABBRID0EYWBG" xlink:type="simple">ZM-CBSU</abbrev> K1128-K1143, IH2-IH7, n = 22).</p></caption><table id="TID0EF2AI" rules="all"><tbody><tr><th rowspan="2" colspan="1"/><th rowspan="1" colspan="4">males (n = 10)</th><th rowspan="1" colspan="4">females (n = 12)</th></tr><tr><th rowspan="1" colspan="1">Min</th><th rowspan="1" colspan="1">Max</th><th rowspan="1" colspan="1">Mean</th><th rowspan="1" colspan="1">SD</th><th rowspan="1" colspan="1">Min</th><th rowspan="1" colspan="1">Max</th><th rowspan="1" colspan="1">Mean</th><th rowspan="1" colspan="1">SD</th></tr><tr><td rowspan="1" colspan="1">Standard length (mm)</td><td rowspan="1" colspan="1">82.3</td><td rowspan="1" colspan="1">100.6</td><td rowspan="1" colspan="1">91.8</td><td rowspan="1" colspan="1">5.2</td><td rowspan="1" colspan="1">59.0</td><td rowspan="1" colspan="1">84.4</td><td rowspan="1" colspan="1">72.3</td><td rowspan="1" colspan="1">7.3</td></tr><tr><th rowspan="1" colspan="9">In percentage of standard length</th></tr><tr><td rowspan="1" colspan="1">Head length</td><td rowspan="1" colspan="1">34.3</td><td rowspan="1" colspan="1">36.8</td><td rowspan="1" colspan="1">35.9</td><td rowspan="1" colspan="1">0.7</td><td rowspan="1" colspan="1">35.3</td><td rowspan="1" colspan="1">37.0</td><td rowspan="1" colspan="1">36.3</td><td rowspan="1" colspan="1">0.5</td></tr><tr><td rowspan="1" colspan="1">Pre dorsal length</td><td rowspan="1" colspan="1">35.7</td><td rowspan="1" colspan="1">39.3</td><td rowspan="1" colspan="1">38.0</td><td rowspan="1" colspan="1">1.1</td><td rowspan="1" colspan="1">38.1</td><td rowspan="1" colspan="1">40.1</td><td rowspan="1" colspan="1">39.0</td><td rowspan="1" colspan="1">0.6</td></tr><tr><td rowspan="1" colspan="1">Post dorsal length</td><td rowspan="1" colspan="1">34.0</td><td rowspan="1" colspan="1">37.6</td><td rowspan="1" colspan="1">35.3</td><td rowspan="1" colspan="1">1.0</td><td rowspan="1" colspan="1">32.8</td><td rowspan="1" colspan="1">36.3</td><td rowspan="1" colspan="1">34.7</td><td rowspan="1" colspan="1">0.8</td></tr><tr><td rowspan="1" colspan="1">Dorsal length</td><td rowspan="1" colspan="1">48.2</td><td rowspan="1" colspan="1">52.6</td><td rowspan="1" colspan="1">51.2</td><td rowspan="1" colspan="1">1.5</td><td rowspan="1" colspan="1">47.6</td><td rowspan="1" colspan="1">49.8</td><td rowspan="1" colspan="1">48.8</td><td rowspan="1" colspan="1">0.6</td></tr><tr><td rowspan="1" colspan="1">Anal length</td><td rowspan="1" colspan="1">9.1</td><td rowspan="1" colspan="1">12.2</td><td rowspan="1" colspan="1">10.7</td><td rowspan="1" colspan="1">0.9</td><td rowspan="1" colspan="1">9.4</td><td rowspan="1" colspan="1">10.3</td><td rowspan="1" colspan="1">9.8</td><td rowspan="1" colspan="1">0.3</td></tr><tr><td rowspan="1" colspan="1">Pre Anal length</td><td rowspan="1" colspan="1">69.2</td><td rowspan="1" colspan="1">72.2</td><td rowspan="1" colspan="1">71.1</td><td rowspan="1" colspan="1">0.8</td><td rowspan="1" colspan="1">71.1</td><td rowspan="1" colspan="1">73.3</td><td rowspan="1" colspan="1">72.7</td><td rowspan="1" colspan="1">0.6</td></tr><tr><td rowspan="1" colspan="1">Pectoral fin length</td><td rowspan="1" colspan="1">22.7</td><td rowspan="1" colspan="1">27.7</td><td rowspan="1" colspan="1">26.8</td><td rowspan="1" colspan="1">1.5</td><td rowspan="1" colspan="1">24.9</td><td rowspan="1" colspan="1">26.8</td><td rowspan="1" colspan="1">25.8</td><td rowspan="1" colspan="1">0.7</td></tr><tr><td rowspan="1" colspan="1">Pelvic fin length</td><td rowspan="1" colspan="1">16.3</td><td rowspan="1" colspan="1">19.9</td><td rowspan="1" colspan="1">18.4</td><td rowspan="1" colspan="1">1.1</td><td rowspan="1" colspan="1">15.9</td><td rowspan="1" colspan="1">18.1</td><td rowspan="1" colspan="1">17.3</td><td rowspan="1" colspan="1">0.6</td></tr><tr><td rowspan="1" colspan="1">Pre Pelvic length</td><td rowspan="1" colspan="1">38.9</td><td rowspan="1" colspan="1">41.5</td><td rowspan="1" colspan="1">40.0</td><td rowspan="1" colspan="1">0.9</td><td rowspan="1" colspan="1">40.7</td><td rowspan="1" colspan="1">43.6</td><td rowspan="1" colspan="1">41.9</td><td rowspan="1" colspan="1">0.7</td></tr><tr><td rowspan="1" colspan="1">Maximum body depth</td><td rowspan="1" colspan="1">32.3</td><td rowspan="1" colspan="1">39.2</td><td rowspan="1" colspan="1">35.7</td><td rowspan="1" colspan="1">1.8</td><td rowspan="1" colspan="1">31.9</td><td rowspan="1" colspan="1">37.5</td><td rowspan="1" colspan="1">34.5</td><td rowspan="1" colspan="1">1.4</td></tr><tr><td rowspan="1" colspan="1">Body depth at dorsal fin origin</td><td rowspan="1" colspan="1">31.7</td><td rowspan="1" colspan="1">36.9</td><td rowspan="1" colspan="1">33.9</td><td rowspan="1" colspan="1">1.5</td><td rowspan="1" colspan="1">31.5</td><td rowspan="1" colspan="1">34.4</td><td rowspan="1" colspan="1">33.0</td><td rowspan="1" colspan="1">0.9</td></tr><tr><td rowspan="1" colspan="1">Minimum body depth</td><td rowspan="1" colspan="1">13.0</td><td rowspan="1" colspan="1">14.2</td><td rowspan="1" colspan="1">13.6</td><td rowspan="1" colspan="1">0.4</td><td rowspan="1" colspan="1">12.0</td><td rowspan="1" colspan="1">13.2</td><td rowspan="1" colspan="1">12.5</td><td rowspan="1" colspan="1">0.4</td></tr><tr><td rowspan="1" colspan="1">Distance between P&amp;V</td><td rowspan="1" colspan="1">12.8</td><td rowspan="1" colspan="1">15.5</td><td rowspan="1" colspan="1">13.7</td><td rowspan="1" colspan="1">0.9</td><td rowspan="1" colspan="1">12.4</td><td rowspan="1" colspan="1">13.8</td><td rowspan="1" colspan="1">12.9</td><td rowspan="1" colspan="1">0.4</td></tr><tr><td rowspan="1" colspan="1">Distance between V&amp;A</td><td rowspan="1" colspan="1">30.6</td><td rowspan="1" colspan="1">34.6</td><td rowspan="1" colspan="1">33.1</td><td rowspan="1" colspan="1">1.2</td><td rowspan="1" colspan="1">31.3</td><td rowspan="1" colspan="1">33.6</td><td rowspan="1" colspan="1">32.5</td><td rowspan="1" colspan="1">0.8</td></tr><tr><td rowspan="1" colspan="1">Caudal fin length</td><td rowspan="1" colspan="1">21.9</td><td rowspan="1" colspan="1">23.9</td><td rowspan="1" colspan="1">23.1</td><td rowspan="1" colspan="1">0.6</td><td rowspan="1" colspan="1">21.7</td><td rowspan="1" colspan="1">25.1</td><td rowspan="1" colspan="1">23.0</td><td rowspan="1" colspan="1">0.9</td></tr><tr><td rowspan="1" colspan="1">Caudal peduncle length</td><td rowspan="1" colspan="1">19.4</td><td rowspan="1" colspan="1">21.2</td><td rowspan="1" colspan="1">20.2</td><td rowspan="1" colspan="1">0.6</td><td rowspan="1" colspan="1">19.3</td><td rowspan="1" colspan="1">22.0</td><td rowspan="1" colspan="1">20.5</td><td rowspan="1" colspan="1">0.9</td></tr><tr><th rowspan="1" colspan="9">In percentage of head length</th></tr><tr><td rowspan="1" colspan="1">Head depth</td><td rowspan="1" colspan="1">60.2</td><td rowspan="1" colspan="1">69.2</td><td rowspan="1" colspan="1">65.2</td><td rowspan="1" colspan="1">2.9</td><td rowspan="1" colspan="1">64.4</td><td rowspan="1" colspan="1">72.4</td><td rowspan="1" colspan="1">69.1</td><td rowspan="1" colspan="1">2.3</td></tr><tr><td rowspan="1" colspan="1">Head width</td><td rowspan="1" colspan="1">48.1</td><td rowspan="1" colspan="1">59.0</td><td rowspan="1" colspan="1">53.7</td><td rowspan="1" colspan="1">3.5</td><td rowspan="1" colspan="1">52.3</td><td rowspan="1" colspan="1">61.6</td><td rowspan="1" colspan="1">56.1</td><td rowspan="1" colspan="1">2.4</td></tr><tr><td rowspan="1" colspan="1">Preorbital distance</td><td rowspan="1" colspan="1">40.0</td><td rowspan="1" colspan="1">43.1</td><td rowspan="1" colspan="1">42.1</td><td rowspan="1" colspan="1">0.9</td><td rowspan="1" colspan="1">41.2</td><td rowspan="1" colspan="1">43.9</td><td rowspan="1" colspan="1">42.3</td><td rowspan="1" colspan="1">0.7</td></tr><tr><td rowspan="1" colspan="1">Postorbital distance</td><td rowspan="1" colspan="1">42.1</td><td rowspan="1" colspan="1">45.9</td><td rowspan="1" colspan="1">44.0</td><td rowspan="1" colspan="1">1.2</td><td rowspan="1" colspan="1">42.5</td><td rowspan="1" colspan="1">48.4</td><td rowspan="1" colspan="1">46.2</td><td rowspan="1" colspan="1">2.2</td></tr><tr><td rowspan="1" colspan="1">Interorbital distance</td><td rowspan="1" colspan="1">25.7</td><td rowspan="1" colspan="1">36.8</td><td rowspan="1" colspan="1">32.0</td><td rowspan="1" colspan="1">3.6</td><td rowspan="1" colspan="1">33.1</td><td rowspan="1" colspan="1">36.9</td><td rowspan="1" colspan="1">34.4</td><td rowspan="1" colspan="1">0.9</td></tr><tr><td rowspan="1" colspan="1">Eye diameter</td><td rowspan="1" colspan="1">17.3</td><td rowspan="1" colspan="1">20.8</td><td rowspan="1" colspan="1">18.4</td><td rowspan="1" colspan="1">1.1</td><td rowspan="1" colspan="1">15.6</td><td rowspan="1" colspan="1">20.0</td><td rowspan="1" colspan="1">17.5</td><td rowspan="1" colspan="1">1.3</td></tr><tr><th rowspan="1" colspan="9">Meristic characters</th></tr><tr><td rowspan="1" colspan="1">Scales in upper lateral line</td><td rowspan="1" colspan="1">16</td><td rowspan="1" colspan="1">21</td><td rowspan="1" colspan="1">18.2</td><td rowspan="1" colspan="1">1.8</td><td rowspan="1" colspan="1">15.0</td><td rowspan="1" colspan="1">21.0</td><td rowspan="1" colspan="1">18.2</td><td rowspan="1" colspan="1">2.1</td></tr><tr><td rowspan="1" colspan="1">Scales in lower lateral line</td><td rowspan="1" colspan="1">9</td><td rowspan="1" colspan="1">14</td><td rowspan="1" colspan="1">11.9</td><td rowspan="1" colspan="1">1.7</td><td rowspan="1" colspan="1">10.0</td><td rowspan="1" colspan="1">13.0</td><td rowspan="1" colspan="1">11.7</td><td rowspan="1" colspan="1">1.1</td></tr><tr><td rowspan="1" colspan="1">Dorsal fin unbranched rays</td><td rowspan="1" colspan="1">15</td><td rowspan="1" colspan="1">16</td><td rowspan="1" colspan="1">15.2</td><td rowspan="1" colspan="1">0.4</td><td rowspan="1" colspan="1">15.0</td><td rowspan="1" colspan="1">16.0</td><td rowspan="1" colspan="1">15.2</td><td rowspan="1" colspan="1">0.4</td></tr><tr><td rowspan="1" colspan="1">Dorsal fin branched rays</td><td rowspan="1" colspan="1">9</td><td rowspan="1" colspan="1">11</td><td rowspan="1" colspan="1">10.2</td><td rowspan="1" colspan="1">0.6</td><td rowspan="1" colspan="1">9.0</td><td rowspan="1" colspan="1">10.0</td><td rowspan="1" colspan="1">9.8</td><td rowspan="1" colspan="1">0.4</td></tr><tr><td rowspan="1" colspan="1">Anal fin unbranched rays</td><td rowspan="1" colspan="1">3</td><td rowspan="1" colspan="1">3</td><td rowspan="1" colspan="1">3.0</td><td rowspan="1" colspan="1">0.0</td><td rowspan="1" colspan="1">3.0</td><td rowspan="1" colspan="1">3.0</td><td rowspan="1" colspan="1">3.0</td><td rowspan="1" colspan="1">0.0</td></tr><tr><td rowspan="1" colspan="1">Anal fin branched rays</td><td rowspan="1" colspan="1">5</td><td rowspan="1" colspan="1">7</td><td rowspan="1" colspan="1">6.0</td><td rowspan="1" colspan="1">0.9</td><td rowspan="1" colspan="1">5.0</td><td rowspan="1" colspan="1">7.0</td><td rowspan="1" colspan="1">6.1</td><td rowspan="1" colspan="1">0.8</td></tr><tr><td rowspan="1" colspan="1">Pelvic fin unbranched rays</td><td rowspan="1" colspan="1">1</td><td rowspan="1" colspan="1">1</td><td rowspan="1" colspan="1">1.0</td><td rowspan="1" colspan="1">0.0</td><td rowspan="1" colspan="1">1.0</td><td rowspan="1" colspan="1">1.0</td><td rowspan="1" colspan="1">1.0</td><td rowspan="1" colspan="1">0.0</td></tr><tr><td rowspan="1" colspan="1">Pelvic fin branched rays</td><td rowspan="1" colspan="1">5</td><td rowspan="1" colspan="1">5</td><td rowspan="1" colspan="1">5.0</td><td rowspan="1" colspan="1">0.0</td><td rowspan="1" colspan="1">5.0</td><td rowspan="1" colspan="1">5.0</td><td rowspan="1" colspan="1">5.0</td><td rowspan="1" colspan="1">0.0</td></tr><tr><td rowspan="1" colspan="1">Pectoral fin rays</td><td rowspan="1" colspan="1">12</td><td rowspan="1" colspan="1">12</td><td rowspan="1" colspan="1">12.0</td><td rowspan="1" colspan="1">0.0</td><td rowspan="1" colspan="1">12.0</td><td rowspan="1" colspan="1">12.0</td><td rowspan="1" colspan="1">12.0</td><td rowspan="1" colspan="1">0.0</td></tr><tr><td rowspan="1" colspan="1">Gill rakers</td><td rowspan="1" colspan="1">14</td><td rowspan="1" colspan="1">17</td><td rowspan="1" colspan="1">15.9</td><td rowspan="1" colspan="1">1.0</td><td rowspan="1" colspan="1">15.0</td><td rowspan="1" colspan="1">17.0</td><td rowspan="1" colspan="1">15.8</td><td rowspan="1" colspan="1">0.7</td></tr></tbody></table></table-wrap><table-wrap id="T4" position="float" orientation="portrait"><label>Table 4.</label><caption><p>Teeth formula of <italic><tp:taxon-name><tp:taxon-name-part taxon-name-part-type="genus">Iranocichla</tp:taxon-name-part></tp:taxon-name></italic>. 1 = unicuspid; 2 = bicuspid; 3 = tricuspid.</p></caption><table id="TID0E1PAI" rules="all"><tbody><tr><th rowspan="1" colspan="1">Species</th><th rowspan="1" colspan="1">
                    <abbrev xmlns:xlink="http://www.w3.org/1999/xlink" content-type="institution" xlink:title="Zoological Museum of Shiraz University, Collection of Biology Department, Shiraz" id="ABBRID0EHWAI" xlink:type="simple">ZM-CBSU</abbrev> Number</th><th rowspan="1" colspan="1">Locality</th><th rowspan="1" colspan="1">Sex</th><th rowspan="1" colspan="1">
                    <abbrev xmlns:xlink="http://www.w3.org/1999/xlink" xlink:title="standard length" id="ABBRID0EUWAI" xlink:type="simple">SL</abbrev> (mm)</th><th rowspan="1" colspan="1">Upper jaw teeth formula</th><th rowspan="1" colspan="1">Lower jaw teeth formula</th></tr><tr><td rowspan="1" colspan="1">
              <italic><tp:taxon-name><tp:taxon-name-part taxon-name-part-type="genus">Iranocichla</tp:taxon-name-part> <tp:taxon-name-part taxon-name-part-type="species">persa</tp:taxon-name-part></tp:taxon-name></italic>
            </td><td rowspan="1" colspan="1">25</td><td rowspan="1" colspan="1">Khorgo</td><td rowspan="1" colspan="1">M</td><td rowspan="1" colspan="1">81</td><td rowspan="1" colspan="1">14(1)+26(2)</td><td rowspan="1" colspan="1">2(1)+17(2)+2(3)</td></tr><tr><td rowspan="1" colspan="1">
              <italic><tp:taxon-name><tp:taxon-name-part taxon-name-part-type="genus">Iranocichla</tp:taxon-name-part> <tp:taxon-name-part taxon-name-part-type="species">persa</tp:taxon-name-part></tp:taxon-name></italic>
            </td><td rowspan="1" colspan="1">SEM</td><td rowspan="1" colspan="1">Khorgo</td><td rowspan="1" colspan="1">M</td><td rowspan="1" colspan="1">60.7</td><td rowspan="1" colspan="1">12(1)+34(2)+1(3)</td><td rowspan="1" colspan="1">19(2)+4(3)</td></tr><tr><td rowspan="1" colspan="1">
              <italic><tp:taxon-name><tp:taxon-name-part taxon-name-part-type="genus">Iranocichla</tp:taxon-name-part> <tp:taxon-name-part taxon-name-part-type="species">persa</tp:taxon-name-part></tp:taxon-name></italic>
            </td><td rowspan="1" colspan="1">147</td><td rowspan="1" colspan="1">Ziyarat Ali</td><td rowspan="1" colspan="1">F</td><td rowspan="1" colspan="1">73.7</td><td rowspan="1" colspan="1">43(2)+1(3)</td><td rowspan="1" colspan="1">1(1)+23(2)</td></tr><tr><td rowspan="1" colspan="1">
              <italic><tp:taxon-name><tp:taxon-name-part taxon-name-part-type="genus">Iranocichla</tp:taxon-name-part> <tp:taxon-name-part taxon-name-part-type="species">persa</tp:taxon-name-part></tp:taxon-name></italic>
            </td><td rowspan="1" colspan="1">148</td><td rowspan="1" colspan="1">Ziyarat Ali</td><td rowspan="1" colspan="1">M</td><td rowspan="1" colspan="1">94.8</td><td rowspan="1" colspan="1">25(1)+29(2)+1(3)</td><td rowspan="1" colspan="1">5(1)+18(2)</td></tr><tr><td rowspan="1" colspan="1">
              <italic><tp:taxon-name><tp:taxon-name-part taxon-name-part-type="genus">Iranocichla</tp:taxon-name-part></tp:taxon-name></italic> sp. Kol</td><td rowspan="1" colspan="1">3</td><td rowspan="1" colspan="1">Lar</td><td rowspan="1" colspan="1">M</td><td rowspan="1" colspan="1">90.3</td><td rowspan="1" colspan="1">9(1)+36(2)+3(3)</td><td rowspan="1" colspan="1">5(1)+5(2)+4(3)</td></tr><tr><td rowspan="1" colspan="1">
              <italic><tp:taxon-name><tp:taxon-name-part taxon-name-part-type="genus">Iranocichla</tp:taxon-name-part> <tp:taxon-name-part taxon-name-part-type="species">hormuzensis</tp:taxon-name-part></tp:taxon-name></italic>
            </td><td rowspan="1" colspan="1">295</td><td rowspan="1" colspan="1">Bastak-Mehran</td><td rowspan="1" colspan="1">M</td><td rowspan="1" colspan="1">76.7</td><td rowspan="1" colspan="1">4(1)+27(2)+12(3)</td><td rowspan="1" colspan="1">3(1)+21(2)+1(3)</td></tr><tr><td rowspan="1" colspan="1">
              <italic><tp:taxon-name><tp:taxon-name-part taxon-name-part-type="genus">Iranocichla</tp:taxon-name-part> <tp:taxon-name-part taxon-name-part-type="species">hormuzensis</tp:taxon-name-part></tp:taxon-name></italic>
            </td><td rowspan="1" colspan="1">325</td><td rowspan="1" colspan="1">Bastak-Mehran</td><td rowspan="1" colspan="1">F</td><td rowspan="1" colspan="1">72.4</td><td rowspan="1" colspan="1">41(2)+20(3)</td><td rowspan="1" colspan="1">26(2)</td></tr><tr><td rowspan="1" colspan="1">
              <italic><tp:taxon-name><tp:taxon-name-part taxon-name-part-type="genus">Iranocichla</tp:taxon-name-part> <tp:taxon-name-part taxon-name-part-type="species">hormuzensis</tp:taxon-name-part></tp:taxon-name></italic>
            </td><td rowspan="1" colspan="1">394</td><td rowspan="1" colspan="1">Kokherd</td><td rowspan="1" colspan="1">F</td><td rowspan="1" colspan="1">80.5</td><td rowspan="1" colspan="1">14(1)+32(2)+1(3)</td><td rowspan="1" colspan="1">20(2)</td></tr><tr><td rowspan="1" colspan="1">
              <italic><tp:taxon-name><tp:taxon-name-part taxon-name-part-type="genus">Iranocichla</tp:taxon-name-part> <tp:taxon-name-part taxon-name-part-type="species">hormuzensis</tp:taxon-name-part></tp:taxon-name></italic>
            </td><td rowspan="1" colspan="1">398</td><td rowspan="1" colspan="1">Kokherd</td><td rowspan="1" colspan="1">M</td><td rowspan="1" colspan="1">82</td><td rowspan="1" colspan="1">8(1)+26(2)+3(3)</td><td rowspan="1" colspan="1">17(2)+1(3)</td></tr></tbody></table></table-wrap><p>From a genetic point of view, according to <xref ref-type="bibr" rid="B12">Schwarzer et al. (2016)</xref>, who used ND2 and D-loop sequences, the western Kol River populations combined (Kol, Gode-Gaz, Faryab, Tange-Dalan) but also Gode-Gaz and Faryab each on its own, were genetically more diverse than <italic><tp:taxon-name><tp:taxon-name-part taxon-name-part-type="genus">Iranocichla</tp:taxon-name-part></tp:taxon-name></italic> populations of other drainages, having 15 different haplotypes, none of which was shared with any other drainage system and making two clades separated by a minimum of 4 mutations. All of them belonged to clade B of Schwarzer et al., but while one of the clades was unique to the Kol drainage populations, sharing a relatively recent common ancestral haplotype with the <italic><tp:taxon-name><tp:taxon-name-part taxon-name-part-type="genus">Iranocichla</tp:taxon-name-part> <tp:taxon-name-part taxon-name-part-type="species">persa</tp:taxon-name-part></tp:taxon-name></italic> haplotype clade, the other Kol river clade was shared with <italic><tp:taxon-name><tp:taxon-name-part taxon-name-part-type="genus">Iranocichla</tp:taxon-name-part> <tp:taxon-name-part taxon-name-part-type="species">persa</tp:taxon-name-part></tp:taxon-name></italic>, albeit with many <!--PageBreak-->distinct haplotypes. Based on these results, <xref ref-type="bibr" rid="B12">Schwarzer et al. (2016)</xref> concluded that the nearly complete lack of haplotype sharing between the rivers, combined with distinct differences in male nuptial coloration, suggests the existence of two younger allopatric species within Clade B (Kol, Shur and Minab River systems): a red headed species in <!--PageBreak-->Shur, Hasanlangi and Minab (described as <italic><tp:taxon-name><tp:taxon-name-part taxon-name-part-type="genus">Iranocichla</tp:taxon-name-part> <tp:taxon-name-part taxon-name-part-type="species">persa</tp:taxon-name-part></tp:taxon-name></italic> here) and a dark black one in the Kol river. The divergence of these forms is more recent and the western Kol populations appear to be para- or polyphyletic assemblages in their mitochondrial genes, possibly suggesting an old stable population or a case of more recent secondary contact <!--PageBreak-->and admixture with gene flow from the Shur River into the Kol River. The eastern arm of the Kol river harbours only one of the two haplotype clades, but <xref ref-type="bibr" rid="B12">Schwarzer et al. (2016)</xref> had limited sampling from that river arm. Note that the persistence of two divergent haplotype clades only in the western arm of the Kol River does not seem to be associated with any obvious phenotypic polymorphism within these sites, hence we do not see evidence for more than one species in any one river.</p></tp:treatment-sec><tp:treatment-sec><!--Section generated to contain objects referenced in tp:taxon-treatment.--><fig id="F1" position="float" orientation="portrait"><label>Figure 1.</label><caption><p>Geographic distribution map of <italic><tp:taxon-name><tp:taxon-name-part taxon-name-part-type="genus">Iranocichla</tp:taxon-name-part></tp:taxon-name></italic> populations in four river drainages of Iran. Symbols indicate our sampling sites and the different taxa. Asterisk = <italic><tp:taxon-name><tp:taxon-name-part taxon-name-part-type="genus">Iranocichla</tp:taxon-name-part> <tp:taxon-name-part taxon-name-part-type="species">hormuzensis</tp:taxon-name-part></tp:taxon-name></italic>, rectangle = <italic><tp:taxon-name><tp:taxon-name-part taxon-name-part-type="genus">Iranocichla</tp:taxon-name-part> <tp:taxon-name-part taxon-name-part-type="species">persa</tp:taxon-name-part></tp:taxon-name></italic> sp. n., circle = <italic><tp:taxon-name><tp:taxon-name-part taxon-name-part-type="genus">Iranocichla</tp:taxon-name-part></tp:taxon-name></italic> sp. “Kol”.</p></caption><graphic xmlns:xlink="http://www.w3.org/1999/xlink" xlink:href="zookeys-636-141-g001.jpg" position="float" orientation="portrait" xlink:type="simple" id="oo_112306.jpg"/></fig></tp:treatment-sec><ref-list><ref id="B12"><mixed-citation xmlns:xlink="http://www.w3.org/1999/xlink" xlink:type="simple">
          <person-group><name name-style="western"><surname>Schwarzer</surname><given-names>J</given-names></name><name name-style="western"><surname>Shabani</surname><given-names>N</given-names></name><name name-style="western"><surname>Esmaeili</surname><given-names>HR</given-names></name><name name-style="western"><surname>Mwaiko</surname><given-names>S</given-names></name><name name-style="western"><surname>Seehausen</surname><given-names>O</given-names></name></person-group> (<year>2016</year>) <article-title>Allopatric speciation in the desert – diversification of cichlids at their geographical and ecological range limit in Iran.</article-title> <source>Hydrobiologia</source> <fpage>1</fpage>–<lpage>15</lpage>. doi: <ext-link xlink:type="simple" ext-link-type="doi" xlink:href="10.1007/s10750-016-2976-3">10.1007/s10750-016-2976-3</ext-link></mixed-citation></ref></ref-list></tp:taxon-treatment>
